# Supplementary material for: Sequence and Ionomic Analysis of Divergent Strains of Maize Inbred Line B73 with an Altered Growth Phenotype
Source: PLoS One. 2014 May 7;9(5):e96782. doi: 10.1371/journal.pone.0096782 (PMC4013074; doi:10.1371/journal.pone.0096782)
Supplement: Dataset S2 — Filtered SNPs in the RNA-seq data. (TSV) [file pone.0096782.s008.tsv]

chr	pos	ref	alt	qual	setA_1	setA_2	setA_3	setB_1	setB_2	setB_3
1	519338	T	A	999	0	1	NA	2	NA	1
1	650706	G	A	85.3	0	1	0	NA	0	0
1	1167961	C	T	220	0	1	0	0	0	1
1	1963852	T	G	999	1	NA	NA	NA	NA	NA
1	1967747	C	T	999	1	2	1	2	NA	2
1	1967858	G	T	999	NA	1	2	2	NA	2
1	1970130	G	C	90.1	1	NA	1	NA	1	NA
1	2660047	T	C	50.3	0	0	NA	0	1	NA
1	2743257	G	A	999	NA	1	NA	NA	NA	2
1	2743726	C	T	999	NA	1	NA	NA	1	NA
1	2875533	C	A	147	1	NA	0	NA	NA	1
1	3018658	G	A	58.6	NA	1	NA	NA	NA	NA
1	3018749	C	A	137	2	NA	NA	NA	NA	1
1	3039930	A	T	210	1	1	NA	0	NA	1
1	3838582	T	C	214	NA	NA	NA	2	NA	1
1	4043767	G	A	999	1	1	NA	NA	NA	NA
1	4144255	T	A	41.4	NA	NA	NA	NA	1	1
1	4173550	G	A	999	1	NA	NA	NA	NA	NA
1	4173590	G	C	999	1	1	1	NA	NA	1
1	4173648	G	A	999	1	1	1	NA	1	1
1	4173700	G	A	999	1	1	1	NA	1	1
1	4193063	C	T	999	1	NA	NA	1	NA	NA
1	4612233	C	T	91.6	0	0	0	NA	1	1
1	4613666	A	T	999	NA	1	NA	NA	NA	NA
1	4765167	A	G	999	1	1	1	1	1	1
1	5010200	A	G	999	NA	NA	1	NA	NA	NA
1	5010315	C	A	999	1	NA	1	NA	NA	NA
1	5539090	C	T	150	1	1	1	1	1	1
1	5539406	A	C	999	0	1	1	1	1	1
1	5540327	C	T	105	1	1	NA	1	0	NA
1	6016001	T	C	999	1	NA	NA	NA	NA	1
1	6016002	G	T	999	1	NA	NA	NA	NA	1
1	6220625	T	C	999	1	1	NA	NA	NA	NA
1	6220626	A	T	999	1	1	NA	NA	NA	NA
1	6411535	C	A	90.2	0	1	0	0	0	0
1	6411537	G	C	999	0	1	0	0	1	0
1	7162603	G	C	999	1	1	1	0	1	1
1	7697399	C	G	999	1	NA	1	NA	NA	NA
1	8266696	G	A	125	1	0	0	0	0	0
1	8283701	T	G	89	NA	NA	NA	NA	NA	1
1	8287053	G	C	999	0	0	0	1	0	0
1	8287106	T	C	999	1	0	0	0	0	0
1	8288658	G	A	999	1	1	1	1	1	0
1	8348611	G	A	124	NA	1	NA	NA	NA	NA
1	8633675	C	A	65.4	NA	0	0	1	NA	NA
1	10094947	G	A	53.5	0	0	0	1	0	0
1	10224316	G	C	999	1	0	0	1	1	0
1	10387441	G	A	64.6	NA	0	NA	NA	NA	1
1	10394892	T	C	57.1	NA	1	0	NA	NA	NA
1	10395508	C	T	56.1	NA	NA	1	NA	NA	NA
1	10399532	A	T	999	NA	1	NA	NA	NA	NA
1	10399783	C	T	999	NA	NA	1	NA	NA	NA
1	10541066	T	A	67.4	NA	NA	NA	NA	1	0
1	10543015	A	C	66.4	0	NA	1	1	1	0
1	10543016	G	T	66.3	0	NA	1	1	1	0
1	11111321	C	A	999	0	0	1	1	0	1
1	11111325	A	C	999	0	0	1	1	0	1
1	11525450	C	G	999	NA	1	NA	NA	NA	NA
1	11525822	G	C	88.5	NA	1	NA	NA	NA	NA
1	11924584	C	T	60.7	1	NA	NA	NA	NA	NA
1	11988897	A	C	151	0	0	1	NA	NA	0
1	11990264	G	C	137	0	NA	1	NA	0	NA
1	12102204	G	A	999	1	1	1	NA	1	1
1	12149861	T	C	138	1	NA	NA	NA	NA	NA
1	12150609	G	T	999	1	NA	NA	1	NA	1
1	12150611	T	A	173	1	NA	NA	NA	NA	1
1	12150612	G	A	91	1	NA	NA	0	NA	1
1	12150613	T	G	999	1	NA	NA	1	NA	1
1	12150614	A	C	999	1	NA	NA	1	NA	NA
1	12150678	T	C	999	1	2	2	2	2	2
1	12150680	T	G	999	1	2	2	2	2	2
1	12166414	C	T	999	1	NA	1	2	NA	NA
1	12168420	C	A	46.4	0	NA	0	NA	0	1
1	12187117	A	T	102	0	0	1	1	1	0
1	12427913	G	C	47.2	0	0	0	1	0	0
1	12517429	A	C	128	NA	NA	1	NA	NA	1
1	12517758	T	C	999	1	1	1	1	1	1
1	12961363	A	G	128	NA	1	NA	NA	NA	NA
1	12961420	G	A	999	1	1	NA	NA	NA	NA
1	12961424	G	A	999	1	1	NA	NA	NA	NA
1	13160337	A	G	999	NA	1	1	NA	NA	NA
1	13686752	G	A	55.2	0	1	0	0	0	0
1	14106534	G	A	63.4	NA	NA	1	NA	NA	NA
1	14470358	T	C	999	1	2	1	NA	1	NA
1	14491635	A	T	67.2	0	0	NA	1	NA	0
1	14626799	A	T	999	2	1	1	NA	2	2
1	14626915	G	A	125	1	NA	NA	NA	NA	NA
1	14637687	T	C	999	NA	1	NA	NA	NA	1
1	14638319	C	A	65	0	1	0	1	1	0
1	14638320	A	T	63	0	1	0	1	1	0
1	14638894	C	A	999	1	0	0	0	1	1
1	14941972	T	G	84.2	0	1	NA	NA	NA	0
1	14943037	T	C	118	NA	0	1	0	NA	NA
1	14943039	A	G	114	NA	0	1	NA	NA	NA
1	15182145	T	C	999	1	NA	NA	1	NA	NA
1	15182187	A	G	999	1	1	NA	1	1	1
1	15182461	T	C	74.1	NA	0	1	NA	NA	NA
1	15993810	T	G	85.6	0	NA	0	1	0	NA
1	16372176	A	T	51.2	0	0	0	0	0	1
1	16602371	G	T	52.3	NA	NA	1	NA	NA	NA
1	16602390	T	C	68.3	0	0	1	NA	NA	NA
1	16604283	C	T	147	1	1	NA	NA	1	NA
1	17669513	T	C	48.2	0	0	0	1	0	0
1	19328378	T	C	84	NA	NA	1	NA	NA	NA
1	19328380	G	C	88	NA	NA	1	NA	NA	NA
1	19642839	C	A	64.4	0	NA	0	1	NA	NA
1	19819038	G	A	81.3	0	1	1	0	0	1
1	19819065	A	G	109	0	0	1	1	0	0
1	19819122	A	G	999	1	1	1	1	0	1
1	19902613	T	A	999	0	0	1	0	0	1
1	19902614	A	T	999	0	0	1	0	0	1
1	19944177	C	T	52.2	0	0	1	0	0	0
1	21758691	A	G	42.2	0	0	0	0	0	1
1	22632578	G	A	999	0	0	0	1	0	0
1	23581796	A	T	47.3	0	0	0	1	0	0
1	23582055	G	T	999	1	1	1	1	1	1
1	23582127	T	C	999	1	1	1	NA	1	1
1	23582165	C	T	999	1	1	1	NA	1	1
1	23582256	A	G	176	0	1	NA	NA	NA	NA
1	23582277	A	C	999	NA	1	NA	NA	1	1
1	23582373	A	C	174	0	0	1	1	0	1
1	23582398	C	T	125	0	0	0	1	1	1
1	23582634	C	A	999	1	1	1	1	1	1
1	23582702	C	T	999	1	1	1	1	1	1
1	23582708	C	T	999	1	1	1	1	1	1
1	23582764	A	G	999	1	1	1	1	1	1
1	23582939	A	T	999	1	1	1	1	1	1
1	23582964	C	T	147	0	NA	0	1	0	1
1	23583128	T	C	999	1	1	1	NA	1	NA
1	23583131	C	G	999	1	1	1	NA	1	NA
1	25744050	A	C	999	1	1	1	1	1	2
1	25744440	T	A	999	1	1	1	1	1	1
1	26686363	A	G	114	NA	NA	1	NA	NA	NA
1	27978843	G	T	80.2	1	1	NA	NA	0	NA
1	27979651	A	G	69	1	NA	NA	1	NA	NA
1	29151741	G	A	40.1	NA	1	NA	NA	0	NA
1	29239748	G	A	330	NA	NA	NA	1	1	1
1	29239758	T	C	999	2	NA	NA	NA	1	1
1	29404044	T	G	52.2	0	NA	NA	1	NA	0
1	29742353	C	G	165	1	NA	NA	NA	NA	NA
1	29743001	A	G	999	1	NA	NA	NA	NA	NA
1	29743004	A	G	999	1	NA	NA	NA	NA	NA
1	30344393	T	C	83.8	1	NA	NA	NA	NA	NA
1	30748208	A	G	999	1	1	1	1	1	1
1	30755182	T	C	999	NA	0	1	NA	NA	NA
1	30755183	T	A	999	NA	0	1	NA	NA	NA
1	31058128	C	A	999	1	0	0	NA	0	0
1	31058129	A	T	999	1	0	0	NA	0	0
1	31291976	G	A	86.8	NA	NA	NA	NA	NA	1
1	31292190	T	G	53.1	NA	NA	NA	NA	NA	1
1	31292255	A	G	189	NA	NA	NA	NA	1	1
1	32153458	A	G	55.3	0	0	NA	1	NA	NA
1	32525470	T	C	164	1	NA	1	1	0	1
1	32525611	G	C	999	NA	2	2	2	1	NA
1	32525612	T	G	999	NA	2	2	2	1	NA
1	32530407	A	C	999	0	0	1	0	0	0
1	32666833	A	G	58.2	0	0	0	NA	NA	1
1	34355839	A	G	93	NA	1	NA	1	NA	NA
1	34360681	A	C	53.6	1	0	NA	1	1	0
1	34365178	A	G	999	1	1	1	1	NA	NA
1	34398418	G	A	41.4	NA	NA	0	1	NA	NA
1	34970183	C	T	73.7	NA	1	NA	NA	NA	NA
1	35240571	A	G	999	1	NA	NA	NA	1	NA
1	35240572	C	T	999	1	NA	NA	NA	1	NA
1	35245584	G	C	181	NA	NA	1	NA	NA	NA
1	35580465	G	C	58	0	NA	1	NA	NA	NA
1	35734610	T	C	64.3	1	0	NA	NA	0	NA
1	35742328	C	T	999	1	1	2	1	1	1
1	35742336	G	C	57.2	0	0	0	1	0	0
1	35742429	A	C	138	1	1	1	1	1	0
1	35744201	G	C	54.8	0	NA	0	1	0	0
1	36245502	A	C	40.8	0	1	NA	0	0	1
1	38248490	G	A	123	0	1	0	0	0	1
1	38720887	C	T	48.2	0	0	1	0	0	0
1	38720889	C	T	50.2	0	0	1	0	0	0
1	38787791	G	T	89.6	0	0	0	NA	0	1
1	39047151	C	T	999	1	0	1	1	1	1
1	39047178	C	T	999	1	1	1	1	1	1
1	40059399	G	A	999	1	1	1	1	1	1
1	40423634	T	A	999	2	NA	NA	NA	1	2
1	40806754	C	T	999	1	0	1	1	0	1
1	41238566	C	G	132	1	1	0	1	0	0
1	42184417	G	A	999	NA	1	1	1	1	1
1	42185606	T	C	40	0	1	NA	0	1	NA
1	42370621	T	C	51.1	NA	NA	NA	1	NA	0
1	42516075	T	G	999	1	0	1	0	1	1
1	43060854	A	T	86.3	0	1	0	0	0	0
1	43755793	G	A	82	1	NA	NA	NA	1	NA
1	43763467	C	T	999	1	1	1	0	NA	0
1	43763470	T	A	999	1	1	1	0	NA	0
1	44028457	C	T	162	1	NA	1	NA	1	NA
1	44654615	A	G	999	NA	NA	1	NA	NA	NA
1	45091212	C	T	41.4	1	0	0	NA	0	0
1	45367213	A	C	67.1	NA	NA	NA	NA	NA	1
1	45441140	C	A	130	NA	NA	1	NA	NA	NA
1	45505409	C	A	999	1	0	1	1	1	0
1	45505411	G	A	999	1	0	1	1	1	0
1	47840236	A	G	110	1	NA	1	NA	0	1
1	48618915	T	G	148	0	1	1	0	1	1
1	49208644	T	G	44.6	2	2	1	NA	NA	NA
1	49212622	A	T	90.6	NA	1	1	NA	NA	NA
1	49781450	A	T	999	NA	1	1	NA	NA	1
1	49781453	T	C	999	1	1	1	NA	NA	1
1	51015118	T	C	54.2	0	0	0	0	1	0
1	51110920	T	C	102	1	NA	1	1	1	NA
1	51115085	T	A	999	1	1	1	1	1	NA
1	51287094	G	A	125	NA	1	0	NA	1	1
1	51291914	A	G	999	1	1	1	1	NA	NA
1	51325401	C	T	999	1	1	0	NA	1	0
1	52153226	C	G	136	NA	2	1	1	1	NA
1	52717241	A	T	40.7	0	0	1	0	0	1
1	52717603	C	T	117	1	1	1	0	0	1
1	52808341	A	T	999	2	2	2	NA	1	NA
1	53573511	T	A	112	NA	0	1	NA	NA	NA
1	53573512	G	C	120	NA	0	1	NA	NA	NA
1	53573589	C	T	999	NA	1	1	NA	NA	1
1	53714642	T	C	40.7	0	0	1	0	NA	NA
1	54348234	T	A	999	1	1	1	NA	NA	1
1	55075248	C	T	198	NA	NA	NA	NA	NA	1
1	55571418	T	C	82.2	1	1	1	0	1	0
1	55571420	T	G	101	1	1	1	0	1	0
1	55572054	G	A	999	1	1	1	0	0	0
1	55572062	A	G	999	1	1	1	0	0	0
1	55572120	A	T	999	0	1	1	0	1	0
1	55572150	G	T	999	0	1	1	0	1	0
1	56022157	G	A	999	2	1	NA	2	2	2
1	56289863	A	C	63.3	NA	NA	1	0	NA	0
1	56757848	A	G	96.7	NA	1	1	NA	NA	NA
1	56758231	C	A	82.2	0	0	0	0	1	0
1	56758261	T	C	59.2	0	0	0	0	1	0
1	56758685	C	T	999	0	0	0	0	1	1
1	56786026	C	T	999	NA	1	1	0	0	0
1	56787207	A	C	999	NA	0	1	0	0	0
1	56787216	G	A	999	NA	0	1	0	0	0
1	56787285	T	C	141	NA	1	0	0	0	0
1	56788085	T	C	999	NA	1	1	0	0	1
1	57599362	A	T	79.5	1	1	1	1	1	1
1	57603526	A	G	60.5	NA	1	1	1	NA	1
1	58057831	C	A	131	NA	1	NA	NA	NA	NA
1	59960052	A	G	999	NA	NA	NA	NA	1	NA
1	60163822	T	C	195	NA	NA	NA	NA	NA	1
1	60163823	G	C	200	NA	NA	NA	NA	NA	1
1	61020400	A	G	999	1	NA	NA	NA	NA	NA
1	61020401	G	T	147	1	NA	NA	NA	NA	NA
1	62230670	C	A	90.9	1	1	NA	NA	NA	1
1	62230671	A	T	121	1	1	NA	NA	NA	1
1	62230673	G	T	79.4	0	1	1	NA	NA	NA
1	63009570	A	G	45.3	1	0	0	NA	NA	NA
1	63090480	T	C	148	0	1	1	1	0	0
1	63903030	C	T	82.5	1	0	0	NA	1	0
1	64007576	G	A	166	NA	1	NA	NA	NA	1
1	64019037	C	A	93.8	1	NA	NA	NA	NA	NA
1	64019039	C	G	94.8	1	NA	1	NA	NA	NA
1	64019960	T	C	999	1	1	0	NA	NA	NA
1	64081304	G	A	999	1	1	1	1	NA	NA
1	64086350	T	G	44.2	1	0	0	NA	NA	0
1	64095968	G	A	162	NA	1	NA	NA	NA	NA
1	64096002	G	A	91.4	NA	1	NA	NA	NA	NA
1	64096033	A	C	999	NA	1	NA	NA	NA	NA
1	64149740	G	C	99.4	NA	NA	NA	1	NA	1
1	65100389	C	T	999	NA	1	NA	NA	NA	NA
1	66016373	T	G	118	0	0	0	NA	NA	1
1	66023765	C	A	999	0	0	1	1	0	0
1	67130021	T	C	999	1	1	1	1	1	1
1	68545969	C	T	999	1	1	NA	NA	2	NA
1	69587989	G	A	999	1	1	1	1	1	1
1	69889014	C	G	230	1	0	0	NA	0	1
1	71131843	G	A	157	NA	0	0	0	0	1
1	71131915	G	A	241	0	0	0	1	0	1
1	71133982	G	A	999	1	1	1	0	0	0
1	71334089	C	A	56	NA	1	NA	NA	NA	NA
1	72112049	C	A	999	NA	NA	0	NA	1	NA
1	72112051	G	T	999	NA	NA	0	NA	1	NA
1	73118064	T	A	60.6	0	NA	1	NA	NA	NA
1	76615207	T	G	207	NA	NA	1	NA	NA	NA
1	78406277	A	G	999	1	0	1	1	0	0
1	78406295	G	A	999	1	0	1	1	0	0
1	78407256	T	C	102	1	1	1	0	NA	0
1	78407365	G	A	999	0	1	1	0	0	1
1	78455934	T	G	999	1	0	1	1	0	0
1	78455942	A	G	999	1	0	1	1	0	0
1	78456812	G	A	64.3	1	0	NA	NA	NA	NA
1	78556009	C	G	194	NA	1	NA	NA	NA	1
1	80497452	A	G	49.2	0	0	0	1	0	0
1	81579285	G	C	146	NA	NA	1	1	NA	NA
1	81579287	A	C	93.4	NA	NA	NA	1	NA	NA
1	82014902	T	C	49.2	0	0	0	1	0	0
1	82702246	A	G	126	0	1	1	NA	NA	1
1	84414326	A	T	57.7	1	NA	NA	NA	NA	NA
1	85077599	T	C	999	1	1	1	1	1	NA
1	85994359	A	C	999	NA	1	1	1	1	1
1	85994545	A	T	999	NA	NA	NA	1	1	NA
1	86260509	T	C	135	NA	NA	1	NA	NA	1
1	87363396	A	C	54.5	1	NA	NA	NA	NA	NA
1	87987814	A	T	999	1	1	1	1	1	0
1	87987815	A	G	999	1	1	1	1	1	0
1	88160196	G	A	52.6	1	NA	1	NA	NA	1
1	88160303	T	C	999	NA	1	1	NA	NA	1
1	88340925	T	C	96.4	0	0	1	NA	0	0
1	88999460	C	T	40.2	0	0	1	0	1	1
1	90229709	G	A	66.4	NA	0	NA	NA	1	NA
1	90550491	T	C	999	1	1	0	1	0	1
1	90550497	A	G	999	1	1	1	1	NA	NA
1	90551227	C	T	118	0	0	0	1	0	0
1	91769880	T	C	999	1	1	1	1	1	1
1	91769950	C	A	60.4	1	0	0	NA	0	0
1	92434518	A	C	134	1	1	1	NA	1	NA
1	92434607	T	C	999	1	1	1	NA	1	NA
1	92434639	C	T	65.3	NA	NA	NA	NA	1	NA
1	94487540	T	G	999	NA	NA	NA	1	1	1
1	94874400	T	A	999	NA	1	1	NA	NA	NA
1	94874402	C	T	999	NA	1	1	NA	NA	NA
1	95894766	A	G	241	NA	NA	NA	NA	1	NA
1	96683452	T	A	999	1	1	1	1	1	1
1	97151013	T	C	999	2	2	NA	1	1	NA
1	98455173	C	T	60.4	NA	1	NA	NA	NA	NA
1	99850339	G	T	999	1	1	1	1	NA	1
1	100580703	G	A	999	NA	1	NA	NA	NA	NA
1	100583296	A	C	999	NA	1	1	NA	NA	1
1	100583335	T	C	999	1	1	1	2	NA	1
1	100583386	A	G	999	NA	1	1	1	NA	1
1	100583693	A	G	204	1	NA	NA	NA	NA	NA
1	100583773	A	G	999	1	1	1	2	NA	1
1	100583815	A	G	999	1	1	1	2	NA	1
1	100583848	A	T	999	NA	NA	NA	NA	NA	1
1	100583929	C	T	999	1	1	1	NA	NA	1
1	100584007	G	C	999	1	1	1	NA	NA	1
1	101269327	G	T	999	1	NA	1	1	NA	NA
1	103560397	A	T	999	1	1	1	NA	NA	1
1	103561691	T	C	42.2	0	1	0	NA	0	0
1	103562276	C	T	999	1	1	1	1	1	1
1	103562358	G	A	999	1	1	1	1	1	1
1	103562408	G	T	999	1	1	1	1	1	1
1	103829243	C	T	88.4	1	1	NA	1	1	1
1	104659263	C	T	40.2	0	0	1	0	0	0
1	104661179	G	A	57.2	0	0	1	0	0	0
1	105230993	C	T	48.2	0	1	0	0	0	0
1	105461764	T	C	119	NA	1	0	0	0	1
1	105673985	C	A	82.1	0	0	1	NA	NA	NA
1	107304292	T	C	131	1	1	NA	NA	NA	NA
1	107495450	A	T	93.1	1	NA	0	NA	1	NA
1	107499615	A	G	167	NA	1	1	0	0	1
1	107889494	C	G	188	1	1	1	0	0	1
1	107890863	C	A	129	1	0	0	NA	0	1
1	111585826	C	T	999	1	1	NA	NA	NA	NA
1	112330232	A	G	45.2	0	0	0	1	0	0
1	112639951	A	C	61.2	0	0	0	1	0	0
1	113900496	A	C	50.1	1	NA	1	NA	NA	NA
1	113904666	A	G	999	1	1	1	1	1	NA
1	115405476	C	T	82.2	NA	1	NA	NA	NA	NA
1	115407522	G	A	999	1	1	1	1	1	1
1	115761906	G	A	999	NA	NA	NA	NA	1	1
1	115762012	A	G	999	NA	1	NA	NA	1	NA
1	115767291	C	T	123	1	1	1	NA	0	0
1	115767308	A	G	999	1	1	1	1	1	1
1	115767346	G	A	999	1	1	1	1	NA	1
1	115767882	C	T	999	NA	NA	NA	NA	1	NA
1	115768377	C	A	86.7	NA	1	1	NA	NA	NA
1	115768632	C	T	45.9	0	2	0	0	0	0
1	115768704	T	A	999	NA	NA	NA	NA	1	NA
1	116081134	C	A	999	NA	1	2	NA	NA	1
1	116081851	T	A	999	1	NA	1	NA	NA	NA
1	116081852	A	C	999	1	NA	1	NA	NA	NA
1	116714249	G	T	999	NA	NA	1	NA	NA	1
1	116715314	A	G	158	0	1	NA	NA	NA	NA
1	117431885	C	T	999	1	1	1	1	1	1
1	117431914	T	C	999	1	1	1	NA	1	NA
1	117432050	T	C	999	1	NA	1	NA	1	1
1	117432096	A	T	999	NA	1	1	1	1	1
1	117432165	A	C	78.9	NA	NA	1	1	NA	NA
1	117432208	T	C	999	1	1	1	1	1	1
1	117432225	G	A	999	1	1	1	1	1	1
1	117432342	T	C	55.8	NA	NA	NA	1	1	NA
1	117432507	G	A	999	1	1	1	1	1	1
1	117432546	T	G	999	1	1	1	1	1	1
1	117432610	G	C	999	1	1	1	1	1	1
1	117432643	T	C	999	1	1	1	1	NA	NA
1	117432743	T	G	129	1	NA	NA	NA	NA	NA
1	117432843	G	A	43.6	0	1	NA	1	1	0
1	121164294	G	A	999	0	1	1	1	1	1
1	121164304	G	T	999	2	1	1	1	1	1
1	121543400	G	A	97.6	0	NA	1	NA	NA	0
1	123305580	T	A	83.4	1	NA	NA	NA	NA	NA
1	124674137	A	T	134	NA	NA	1	NA	NA	NA
1	124684422	A	C	155	NA	1	1	NA	NA	NA
1	124684424	A	C	157	0	1	1	NA	NA	NA
1	125343321	C	T	46.2	NA	NA	1	NA	NA	NA
1	125534816	T	C	146	1	0	1	NA	NA	NA
1	125539081	T	A	142	NA	1	1	1	1	NA
1	125806992	A	T	79.3	NA	NA	1	NA	NA	NA
1	134440891	G	A	999	1	1	1	0	NA	NA
1	136301198	A	T	77.1	1	0	1	0	1	0
1	136305364	A	G	999	1	1	1	NA	0	1
1	138637894	A	G	999	1	NA	NA	1	NA	1
1	141272728	A	G	47.4	0	0	1	NA	0	0
1	141283227	C	T	66.3	1	NA	NA	NA	NA	NA
1	141421147	T	A	51.3	0	1	0	NA	NA	0
1	142640902	T	C	46.4	1	NA	NA	NA	NA	NA
1	147197638	T	C	84.2	0	0	1	0	0	0
1	147197641	T	A	70.2	0	0	1	0	0	0
1	147199243	T	G	999	NA	NA	1	2	1	1
1	147199244	A	C	999	NA	NA	0	NA	1	1
1	147206882	T	G	95	1	NA	NA	NA	NA	NA
1	147721856	T	A	95	NA	NA	1	NA	0	0
1	147722515	C	A	999	1	1	1	1	1	1
1	151260520	T	C	999	1	0	0	1	1	NA
1	152698056	T	C	999	1	1	2	1	1	1
1	152700473	A	T	67.2	0	0	1	0	0	0
1	152700545	A	C	79.2	0	0	1	0	0	0
1	152706948	T	C	162	1	1	NA	1	0	1
1	154078127	G	A	103	NA	NA	NA	NA	NA	1
1	155195920	T	C	999	1	0	0	1	0	0
1	155195922	A	C	999	1	0	0	1	0	0
1	155393315	G	A	94.1	NA	1	NA	NA	NA	NA
1	155393333	A	G	999	NA	NA	1	NA	NA	NA
1	155393484	T	C	999	NA	NA	NA	NA	1	NA
1	155393889	C	T	131	NA	1	NA	NA	NA	NA
1	155393975	C	T	999	NA	1	1	1	0	NA
1	155403944	A	C	49.7	0	0	1	0	1	0
1	156830392	A	T	44.5	0	0	NA	0	1	0
1	156834557	A	G	161	1	1	1	NA	0	1
1	157910887	T	C	71.1	1	NA	0	NA	NA	NA
1	158314087	T	C	999	NA	NA	1	2	NA	NA
1	162268222	T	C	999	1	1	1	1	NA	1
1	162268346	A	T	71.6	NA	NA	1	NA	NA	NA
1	162430350	G	A	999	0	0	0	2	2	2
1	162540061	A	T	52.3	NA	1	NA	NA	1	1
1	164088338	G	A	118	NA	NA	NA	NA	1	0
1	164089884	T	A	142	NA	NA	NA	NA	NA	1
1	164640674	T	C	999	NA	1	1	1	1	NA
1	165742451	A	G	999	1	1	1	NA	NA	NA
1	165744274	T	C	999	1	1	1	NA	1	1
1	165745239	T	C	999	1	1	1	NA	1	1
1	165745260	A	G	999	1	1	1	NA	1	1
1	165755602	T	C	999	1	1	1	NA	1	NA
1	165758667	T	C	999	NA	0	1	1	0	0
1	165758837	G	A	999	1	1	0	1	NA	1
1	165758930	A	G	84.1	1	0	1	1	0	0
1	165800616	T	C	49.4	0	0	0	0	1	0
1	165800628	C	T	49.6	0	0	0	0	1	0
1	165812466	C	T	999	1	1	1	NA	1	1
1	165827061	C	T	48.2	0	0	0	1	0	0
1	165971018	T	G	999	1	NA	1	NA	NA	1
1	165972094	C	T	999	2	2	1	1	NA	NA
1	166671124	A	T	999	1	NA	1	NA	1	1
1	167208322	A	T	72.9	1	0	1	0	0	0
1	167208329	A	G	96.6	1	0	1	0	NA	0
1	167208496	T	C	999	NA	1	NA	NA	NA	NA
1	167208783	G	A	999	NA	1	NA	NA	NA	NA
1	167249779	T	C	172	NA	1	1	NA	NA	NA
1	167251641	A	T	999	1	NA	2	2	NA	1
1	167253944	T	G	54.6	NA	1	NA	0	0	1
1	169888858	G	A	999	1	1	1	NA	1	1
1	169888954	T	C	999	1	1	1	2	1	1
1	169889155	A	C	999	1	1	1	NA	NA	1
1	169889202	A	C	999	NA	1	1	NA	1	0
1	171495211	C	G	163	NA	1	0	1	0	1
1	171495212	C	G	167	NA	1	0	1	0	1
1	172857071	C	A	999	NA	NA	2	NA	1	1
1	172857298	T	C	999	2	2	1	NA	2	1
1	172857322	A	T	110	0	0	1	NA	0	1
1	172857363	C	G	999	1	2	1	2	2	1
1	174530090	C	T	999	NA	1	NA	NA	NA	NA
1	174566652	G	A	44.2	0	0	0	1	0	0
1	175167221	G	A	67.5	NA	1	NA	NA	NA	NA
1	175296852	T	A	60.5	NA	NA	1	NA	NA	1
1	175489337	A	G	50.2	0	0	0	1	NA	NA
1	175490346	G	A	63.2	0	0	1	0	0	0
1	175772570	G	A	233	1	0	1	NA	1	NA
1	175772617	G	A	154	1	NA	1	NA	1	NA
1	177027958	T	G	67.4	NA	NA	1	NA	0	NA
1	177035071	A	G	54.1	0	NA	NA	NA	1	NA
1	177992891	C	G	90.7	NA	1	NA	NA	NA	NA
1	177992892	C	T	88.6	NA	1	NA	NA	NA	NA
1	177992893	A	G	999	NA	1	NA	NA	NA	NA
1	179346897	G	A	70.3	NA	1	NA	NA	NA	NA
1	179587488	G	A	151	0	1	0	NA	1	1
1	179597876	T	G	999	1	1	1	NA	1	0
1	180400758	G	T	80.3	0	0	0	0	NA	1
1	181204782	T	C	41.3	1	0	NA	NA	NA	NA
1	181207904	G	A	999	1	1	1	NA	1	2
1	181208988	T	C	999	1	1	1	NA	1	1
1	181209036	T	C	999	1	1	1	NA	1	1
1	181209117	G	A	137	NA	NA	1	NA	NA	NA
1	181209194	G	T	104	0	0	1	NA	NA	NA
1	181220845	T	A	46	0	1	0	NA	NA	NA
1	181223863	G	A	999	1	NA	1	NA	NA	NA
1	181223865	A	G	999	NA	NA	1	NA	NA	NA
1	182078762	C	A	45.2	0	0	0	1	0	0
1	182101099	A	C	104	1	1	NA	1	NA	NA
1	182103976	T	G	53.7	NA	NA	1	NA	NA	NA
1	182392324	T	A	70.9	NA	NA	1	1	NA	NA
1	183564074	T	C	999	NA	NA	NA	NA	1	NA
1	183564076	C	T	999	NA	NA	NA	NA	1	NA
1	184708617	C	T	171	1	NA	NA	1	1	1
1	184708634	A	G	999	NA	1	1	NA	NA	1
1	185298592	A	G	60	0	1	NA	NA	0	0
1	185301359	T	C	135	0	0	0	0	1	0
1	185302020	A	G	84.2	0	0	0	0	1	0
1	185302029	T	C	87.2	0	0	0	0	1	0
1	185302579	C	T	999	0	0	0	1	1	0
1	185303551	T	G	220	0	0	0	0	1	1
1	185303877	C	G	999	0	1	1	0	0	1
1	185303963	A	C	999	1	1	1	1	1	1
1	185737239	G	A	999	NA	NA	1	1	2	1
1	185759268	T	G	999	1	1	1	NA	NA	NA
1	185776897	C	T	110	0	1	1	NA	NA	NA
1	185778593	A	T	167	0	0	0	0	1	1
1	185778594	A	G	113	0	0	0	0	1	1
1	185779036	T	A	999	1	1	1	NA	1	1
1	186633470	A	C	59.2	1	0	0	0	0	0
1	187002639	T	C	999	1	NA	0	1	1	2
1	187002706	C	T	999	1	NA	0	NA	2	2
1	187002958	G	A	999	1	1	0	1	1	NA
1	187002976	G	A	999	1	1	NA	1	1	NA
1	187058646	C	T	999	1	0	0	0	NA	0
1	187058667	T	C	65.2	1	0	0	0	0	0
1	187059182	A	G	999	0	1	0	0	1	1
1	187059192	T	C	999	0	2	0	0	2	NA
1	187059249	C	T	999	0	1	0	0	1	0
1	187059345	G	A	115	0	1	0	0	0	1
1	187059579	A	G	999	1	1	0	0	1	1
1	187059587	C	T	98.2	0	0	0	0	0	1
1	187059782	A	G	395	0	0	0	0	1	1
1	187059823	A	G	999	0	0	0	0	1	1
1	187060617	G	A	58.2	NA	NA	NA	1	NA	NA
1	187060657	A	T	79.2	0	1	0	0	0	0
1	187060686	C	T	47.3	0	0	0	0	1	0
1	187061325	A	G	98.5	0	0	1	NA	1	1
1	187061640	A	G	146	0	0	0	NA	NA	1
1	187062082	T	A	999	0	1	1	0	NA	0
1	187062152	T	C	999	0	1	1	NA	NA	1
1	187344462	C	G	41.3	0	NA	NA	0	NA	1
1	187400798	G	C	45.2	0	0	0	NA	NA	1
1	187641616	T	A	999	1	1	1	NA	NA	NA
1	188061358	A	G	203	0	0	0	1	1	1
1	188061379	G	A	999	NA	1	1	1	1	1
1	188061543	T	C	999	1	1	1	1	1	1
1	188061820	T	C	999	1	1	1	1	1	1
1	188061853	T	G	999	NA	1	1	1	1	1
1	188344536	A	G	69.6	NA	0	0	0	1	NA
1	188766038	T	A	52	2	2	2	NA	1	0
1	188766069	T	G	999	NA	2	2	NA	NA	0
1	189638908	A	C	47.2	1	0	0	NA	0	0
1	189642072	A	G	158	NA	NA	NA	NA	1	NA
1	189688248	T	G	999	2	2	1	2	2	2
1	190432089	T	C	72.6	NA	NA	NA	NA	1	NA
1	193470901	T	C	64.7	NA	1	NA	NA	NA	NA
1	193473068	A	G	125	1	1	NA	1	1	1
1	193477910	A	T	78.2	NA	0	NA	1	NA	1
1	193867422	C	A	999	1	1	1	1	1	1
1	193867424	G	A	999	1	1	1	1	1	1
1	194163786	T	G	191	1	1	NA	NA	NA	1
1	194562085	A	G	999	1	NA	NA	NA	NA	NA
1	194737095	T	C	41.2	NA	0	0	0	0	1
1	195150822	G	A	79.5	NA	0	NA	1	NA	NA
1	195185723	G	A	999	1	1	1	1	1	1
1	195185727	T	G	999	1	1	1	1	1	1
1	195917314	C	T	54.9	1	NA	NA	NA	NA	NA
1	196306032	C	T	50.2	0	0	0	1	0	0
1	196306409	A	C	155	1	NA	NA	NA	NA	NA
1	196306410	T	A	999	1	NA	NA	NA	NA	NA
1	196361134	A	G	128	1	1	1	1	NA	NA
1	196364723	A	T	118	0	1	0	NA	1	0
1	196974856	G	A	999	1	NA	NA	NA	NA	1
1	197965085	T	A	50.3	0	NA	1	0	0	NA
1	198740214	C	T	52.2	0	0	0	0	0	1
1	198742025	G	A	41.2	0	0	0	0	1	0
1	198742030	C	T	66.2	0	0	0	0	1	0
1	201476453	G	T	59.4	1	0	0	NA	0	0
1	201487771	A	C	999	1	1	1	1	NA	NA
1	201487881	A	T	84.3	1	NA	NA	NA	NA	NA
1	201736840	C	A	55.2	NA	0	1	0	NA	0
1	201742148	G	A	41.4	0	0	1	NA	NA	NA
1	201868916	T	C	55.2	NA	NA	NA	1	0	0
1	201945103	G	T	999	NA	2	NA	1	2	1
1	201945124	T	C	999	NA	2	NA	1	2	1
1	201945253	T	C	999	NA	1	NA	NA	1	1
1	201945280	A	G	999	NA	1	NA	1	NA	1
1	201945479	A	T	999	NA	1	NA	1	1	1
1	201945579	C	T	999	NA	1	1	1	1	1
1	201945633	G	A	999	1	1	1	1	1	1
1	201945776	G	A	999	NA	1	1	1	1	2
1	201945793	G	T	999	NA	1	1	2	1	2
1	201945874	T	C	999	NA	1	NA	NA	1	1
1	201946007	A	G	999	NA	1	NA	NA	1	NA
1	201946141	T	C	999	NA	1	NA	NA	NA	NA
1	201946182	C	T	999	NA	1	NA	NA	NA	NA
1	202549718	C	T	65.2	0	1	0	0	0	0
1	202549791	A	C	138	0	1	0	0	0	0
1	202758736	G	T	71.8	NA	NA	1	NA	NA	NA
1	203089007	C	T	58.2	0	1	0	NA	0	0
1	203091980	A	G	999	1	1	1	1	1	1
1	203172807	G	T	148	NA	1	2	2	NA	2
1	203334605	T	C	135	1	1	NA	NA	NA	NA
1	203442966	C	T	140	NA	1	NA	NA	NA	NA
1	203561712	T	G	158	NA	NA	1	NA	NA	NA
1	203567028	G	A	121	NA	1	NA	NA	NA	NA
1	203567034	G	A	120	NA	1	NA	NA	NA	NA
1	203887846	A	C	63.9	0	1	1	0	NA	1
1	204058690	C	T	999	1	1	1	1	1	1
1	204058735	A	G	999	1	1	1	1	1	1
1	204236517	A	T	144	NA	NA	0	NA	1	1
1	204236801	A	G	102	NA	NA	0	NA	NA	1
1	204236802	C	A	102	NA	NA	0	NA	NA	1
1	204239411	C	T	96.2	NA	NA	1	NA	NA	NA
1	204642532	T	C	999	1	NA	1	NA	NA	0
1	204642533	C	A	999	1	NA	1	NA	1	0
1	204642534	C	A	999	1	NA	1	NA	1	1
1	204647907	T	A	43.5	1	NA	1	NA	1	NA
1	204917417	C	T	999	1	0	1	1	1	1
1	205010463	C	T	150	0	0	0	0	1	0
1	205010481	T	C	48.2	0	0	0	0	1	0
1	205142318	C	T	165	0	0	0	0	1	0
1	205142336	T	C	57.8	0	0	0	0	2	0
1	205913089	C	A	999	1	1	1	1	NA	NA
1	206000146	A	G	999	0	0	0	1	0	0
1	206000149	A	G	155	0	0	0	1	0	0
1	206000826	A	T	94.6	1	NA	1	NA	NA	NA
1	206000902	G	C	999	1	1	1	1	0	1
1	206001407	C	A	999	1	1	1	NA	NA	1
1	206259736	C	G	45.2	0	1	0	0	NA	0
1	206265493	A	G	999	1	1	1	1	NA	1
1	206741616	T	C	999	NA	NA	NA	1	NA	NA
1	206741617	G	C	999	NA	NA	NA	1	NA	NA
1	208532075	T	A	226	1	1	NA	NA	NA	NA
1	208532169	C	T	90.5	1	NA	NA	NA	NA	1
1	208532656	G	A	73.5	NA	0	NA	NA	1	NA
1	209815923	A	T	999	2	NA	1	NA	NA	NA
1	209815945	A	G	999	2	NA	1	NA	NA	NA
1	210363247	A	C	90.7	0	1	1	0	NA	1
1	210846568	T	A	81.1	NA	NA	NA	NA	NA	1
1	211384267	T	C	999	NA	1	NA	NA	NA	1
1	211521439	A	G	63.3	NA	NA	1	NA	NA	NA
1	211620381	C	A	49.4	1	0	NA	NA	0	NA
1	212288558	G	C	999	NA	2	1	1	1	NA
1	212288755	C	T	156	NA	NA	NA	1	NA	NA
1	213658730	G	T	999	1	NA	1	1	0	0
1	213762981	T	C	155	NA	NA	1	NA	1	0
1	214239175	T	A	999	0	1	1	NA	0	0
1	214651351	C	T	56.2	NA	NA	0	1	NA	0
1	215329089	G	A	116	1	1	1	NA	NA	0
1	215329316	G	A	79.3	1	NA	NA	NA	NA	NA
1	216838854	C	T	68.7	NA	NA	NA	NA	NA	1
1	216929891	T	G	999	1	1	NA	1	NA	1
1	217178771	G	A	71.3	0	NA	1	NA	NA	NA
1	217528839	G	A	62	NA	NA	1	NA	NA	NA
1	218814212	T	G	75.1	NA	NA	1	NA	NA	0
1	218827732	C	T	45.2	0	0	0	1	0	0
1	218872600	T	C	999	1	1	1	1	1	NA
1	218876768	T	A	999	1	1	1	1	1	1
1	219382425	T	C	59.6	1	0	0	NA	NA	NA
1	219571858	C	T	191	0	1	NA	NA	NA	1
1	220099337	T	A	91.3	NA	1	1	NA	NA	1
1	220099339	C	G	999	1	1	1	1	1	1
1	220310670	A	G	999	1	1	1	NA	1	NA
1	220310744	C	T	999	NA	1	1	NA	1	1
1	220310927	A	G	126	1	1	NA	NA	NA	NA
1	220325956	C	T	146	NA	NA	1	NA	NA	NA
1	220506441	A	G	62.9	2	NA	1	NA	NA	NA
1	221299908	A	C	76	1	NA	0	0	0	1
1	221300194	C	T	83.7	NA	NA	NA	NA	NA	1
1	221300196	C	T	114	NA	NA	NA	NA	NA	1
1	221300286	T	G	999	NA	1	NA	NA	NA	1
1	221300290	C	A	68	NA	1	NA	NA	NA	NA
1	221382163	A	T	999	NA	1	1	2	NA	NA
1	221388538	C	T	73.6	1	NA	NA	NA	NA	NA
1	221487408	A	C	81.6	NA	NA	1	NA	NA	0
1	221651378	G	T	123	1	NA	NA	NA	NA	2
1	221652589	C	A	999	NA	1	1	1	1	1
1	222721788	C	A	91.5	NA	0	1	1	NA	0
1	222722377	A	C	999	1	1	1	NA	1	1
1	223189682	C	T	80.8	0	NA	NA	0	0	1
1	224445525	T	A	999	NA	1	1	NA	2	NA
1	224773275	T	C	154	1	0	0	NA	1	NA
1	224773449	A	G	999	1	1	1	1	1	1
1	224773600	T	A	999	1	1	1	NA	1	1
1	224773607	A	C	999	1	1	1	NA	1	1
1	224773713	C	A	999	1	1	1	NA	1	1
1	224773717	T	G	999	1	1	1	NA	1	1
1	224773904	T	C	999	1	1	1	1	1	1
1	224773992	A	G	999	1	1	1	2	1	1
1	224774051	G	A	999	1	1	1	NA	1	1
1	224774146	A	G	99.2	1	1	0	NA	NA	NA
1	225360383	G	C	61.4	0	NA	1	NA	NA	NA
1	226559234	A	G	217	0	0	0	0	0	1
1	226779083	G	A	999	1	0	0	0	0	0
1	226780181	A	G	999	0	1	1	0	1	1
1	226835637	T	C	112	0	NA	1	1	0	0
1	226838550	G	A	90.2	0	0	1	0	0	0
1	226840484	C	T	999	0	1	0	1	NA	1
1	226840675	A	C	999	0	1	1	1	0	0
1	227744409	T	A	107	0	0	0	1	0	0
1	228195178	T	C	141	NA	1	NA	NA	NA	NA
1	229192019	C	T	999	NA	1	NA	NA	NA	NA
1	229201660	C	A	999	NA	1	NA	NA	1	NA
1	230208980	G	A	40.1	NA	NA	0	1	NA	0
1	231940917	A	G	149	NA	1	NA	NA	NA	NA
1	232471996	A	G	163	1	NA	1	NA	0	1
1	232472090	G	A	999	1	1	1	NA	1	1
1	232473882	A	G	999	1	0	1	NA	1	0
1	232475289	G	A	999	1	1	1	1	1	1
1	232475312	C	A	999	1	1	1	1	1	1
1	233823504	G	A	43.2	1	0	0	0	0	0
1	234259196	G	A	60.3	1	0	0	0	0	NA
1	234276151	T	C	999	1	1	1	1	1	1
1	234678316	G	T	999	1	NA	1	1	2	1
1	234678569	C	G	999	NA	1	NA	NA	NA	1
1	235135744	A	G	41.8	0	0	1	0	NA	0
1	235364143	T	A	999	1	0	0	1	1	0
1	235364144	G	C	999	1	0	0	NA	1	0
1	235364410	G	T	59.6	1	NA	1	0	0	NA
1	235489961	G	T	86	NA	1	NA	1	0	0
1	235980004	C	T	40.9	0	0	1	NA	NA	NA
1	235982521	A	G	83.7	0	1	1	NA	NA	NA
1	236448555	T	C	999	1	NA	NA	NA	NA	NA
1	236449572	G	C	78.4	0	0	NA	NA	1	NA
1	237089970	C	A	81.7	NA	NA	1	NA	NA	NA
1	237246866	G	T	999	1	1	1	1	1	1
1	237246867	A	G	999	1	1	1	1	1	1
1	237250154	G	A	999	0	1	0	NA	NA	NA
1	237252581	A	T	50.5	1	NA	0	NA	NA	0
1	238326947	G	T	62.2	0	0	0	1	0	0
1	240142969	G	C	69.6	1	0	1	NA	1	0
1	240143011	T	A	999	1	1	1	NA	1	1
1	240143043	C	T	999	1	1	1	NA	1	1
1	240143119	C	T	999	1	1	1	NA	1	1
1	240143160	G	T	999	NA	1	1	NA	1	0
1	240864538	T	G	999	1	2	1	1	NA	1
1	240864541	C	G	999	1	2	1	NA	NA	1
1	241382360	T	C	46	1	NA	NA	NA	NA	NA
1	241909635	G	C	101	1	1	1	NA	1	NA
1	242054673	G	A	85.3	0	0	0	NA	1	NA
1	242394436	A	T	999	1	NA	2	NA	NA	1
1	243023005	A	G	999	1	NA	NA	NA	NA	NA
1	243023006	C	T	999	1	NA	1	NA	NA	NA
1	243124292	G	A	999	1	1	NA	NA	1	NA
1	243390243	T	C	999	NA	1	NA	NA	NA	NA
1	243398887	C	G	87.7	NA	1	1	NA	NA	1
1	243400026	T	C	999	1	1	1	1	NA	NA
1	243400085	C	T	999	NA	NA	1	1	NA	NA
1	244170754	C	T	999	0	0	0	1	1	1
1	244170757	A	G	999	1	1	1	1	1	1
1	244170937	C	T	999	1	1	1	1	1	1
1	244171899	C	A	63.9	NA	1	1	NA	0	0
1	244510226	G	A	77.3	1	NA	NA	NA	NA	NA
1	244637297	G	T	999	1	1	1	1	2	1
1	245036964	T	G	999	NA	NA	1	NA	NA	NA
1	245162587	A	G	51.2	0	0	0	0	0	1
1	245274215	T	G	83.2	NA	NA	NA	NA	NA	1
1	245274340	T	A	999	NA	NA	NA	1	NA	NA
1	245483494	T	A	335	NA	NA	NA	NA	NA	1
1	246465103	T	C	999	2	2	1	2	2	NA
1	247019230	G	C	97.9	1	0	0	0	0	1
1	247102584	G	T	87.3	1	NA	NA	0	0	0
1	247102586	C	T	80.5	1	NA	NA	0	0	0
1	247123912	C	T	44	1	0	0	NA	0	0
1	247434427	C	A	999	1	NA	2	NA	NA	NA
1	248287858	G	C	62.3	0	NA	NA	1	NA	NA
1	249091324	C	T	45.3	0	NA	1	0	NA	NA
1	249538566	A	G	999	0	0	0	2	2	2
1	250017255	A	G	58.2	NA	1	0	0	0	0
1	250017588	A	T	999	NA	NA	NA	NA	1	NA
1	250018442	T	C	58.5	1	1	0	0	1	0
1	250018472	T	G	62.2	NA	1	0	1	1	1
1	250018580	A	G	999	1	1	NA	1	0	0
1	250019147	C	T	999	1	1	0	0	1	0
1	250019164	A	G	999	1	1	NA	0	1	0
1	250019499	T	C	113	1	1	0	0	0	1
1	250019825	C	T	89.5	1	1	0	0	1	1
1	250020022	C	G	999	0	1	1	1	0	NA
1	250020036	A	C	999	0	1	1	1	0	NA
1	250065933	C	A	83.7	1	1	1	0	NA	1
1	250095617	C	A	999	1	2	NA	NA	NA	2
1	250431227	T	C	999	1	1	1	1	1	1
1	250431299	C	T	999	1	1	1	1	1	1
1	250434480	G	T	71	1	0	0	1	0	1
1	250438605	G	A	999	1	1	1	1	1	1
1	250438790	C	A	999	1	1	1	1	1	1
1	250438808	T	C	999	1	1	1	1	1	1
1	250439334	T	G	145	NA	NA	1	NA	NA	NA
1	250439345	C	T	999	1	1	1	1	1	1
1	251712504	A	G	109	1	1	NA	NA	0	NA
1	251713382	G	A	999	1	1	1	1	1	1
1	251729871	G	A	999	NA	1	1	1	1	1
1	251730092	C	T	999	1	1	1	1	1	1
1	251817182	A	G	232	1	NA	0	1	1	1
1	251818305	G	A	999	1	1	1	1	1	1
1	251818346	C	T	999	1	1	1	1	1	1
1	251822819	C	T	52.9	0	NA	NA	NA	1	NA
1	251824761	C	G	999	1	1	1	NA	NA	NA
1	251824787	A	G	999	1	1	1	NA	NA	NA
1	251826605	A	G	999	1	1	1	0	1	1
1	252257576	A	G	999	2	1	2	2	2	NA
1	252257579	T	G	999	2	1	2	2	2	NA
1	253277029	G	C	46.2	0	1	0	0	0	0
1	253377574	A	C	999	NA	1	2	NA	NA	NA
1	253377576	A	C	999	NA	1	2	NA	NA	NA
1	253504766	G	C	999	NA	1	NA	1	1	1
1	253504767	C	T	999	NA	1	NA	1	1	1
1	254064237	T	C	999	1	1	1	NA	0	0
1	254991141	A	G	61	1	NA	NA	NA	NA	NA
1	255051365	A	G	191	NA	NA	NA	1	0	1
1	255055492	A	T	130	NA	NA	1	1	1	1
1	255153944	G	T	999	1	1	0	1	1	1
1	255988087	T	A	999	1	1	1	1	1	1
1	255988088	A	G	999	1	1	1	1	1	1
1	255990721	T	C	81.4	NA	NA	NA	1	NA	NA
1	256078669	A	T	40.2	0	0	0	1	0	0
1	256297858	T	C	999	1	1	1	1	1	1
1	256297860	A	C	999	1	1	1	1	1	1
1	256486824	C	T	59.1	NA	NA	1	NA	NA	NA
1	257976915	G	C	108	NA	1	NA	NA	NA	NA
1	258373914	T	A	56.5	0	0	1	0	1	1
1	258374026	T	A	999	1	1	1	NA	1	1
1	258375020	T	C	999	1	1	1	0	1	1
1	258375022	A	G	999	1	1	1	0	1	1
1	258375163	T	C	999	1	1	0	0	NA	1
1	258375176	C	G	999	1	1	0	0	0	1
1	258554706	G	C	999	0	1	1	1	0	1
1	259236948	G	A	66.6	0	1	0	NA	NA	NA
1	259589062	A	G	150	1	1	1	1	0	NA
1	259595995	T	A	999	NA	1	1	1	1	1
1	259597857	A	G	79.6	0	0	1	NA	1	1
1	259773103	G	A	51.9	1	NA	NA	NA	NA	NA
1	259930389	G	A	78.2	0	0	0	1	0	0
1	260098895	G	A	149	1	1	NA	0	NA	NA
1	261093730	A	G	999	1	1	1	0	1	1
1	261093939	T	G	126	1	0	0	0	0	0
1	261212136	A	G	192	1	0	1	NA	NA	1
1	261665656	T	G	57.9	NA	NA	NA	NA	1	NA
1	262208399	T	C	94.8	NA	1	NA	NA	NA	NA
1	263181262	A	T	46.8	0	1	1	1	0	NA
1	263185153	A	G	147	0	0	1	NA	0	1
1	263196633	G	A	999	2	1	2	1	NA	NA
1	263965869	A	G	53.2	0	1	0	0	0	0
1	264519999	C	A	131	NA	1	1	1	NA	NA
1	264595617	G	C	999	1	NA	NA	NA	NA	NA
1	264595618	A	T	999	1	NA	NA	NA	NA	NA
1	265018913	T	G	114	0	0	1	NA	0	1
1	265179842	A	T	72.7	NA	NA	NA	NA	1	NA
1	266650870	T	C	65.2	0	0	0	1	0	0
1	266766402	C	T	999	1	1	1	1	1	0
1	267328455	C	G	999	1	1	1	1	1	1
1	267572973	C	G	51.8	1	NA	NA	NA	NA	NA
1	267818899	T	C	999	1	1	1	1	1	1
1	267819012	G	A	999	1	1	1	1	1	1
1	267819035	C	T	999	1	1	1	1	1	1
1	267819209	C	T	999	1	1	1	1	1	1
1	267819233	A	T	999	1	1	1	1	1	1
1	267819263	T	C	999	1	1	1	1	1	1
1	267819375	G	A	999	1	1	1	1	1	1
1	267819410	A	G	50.3	1	0	0	0	1	1
1	267819414	A	C	59.4	1	NA	0	0	1	1
1	267819506	G	A	999	1	1	1	1	1	NA
1	267889835	T	G	50.3	NA	1	NA	NA	NA	NA
1	267890681	A	T	999	NA	NA	1	NA	1	NA
1	267891210	T	A	336	NA	NA	NA	1	NA	1
1	267891211	A	G	278	NA	NA	NA	1	NA	NA
1	267892553	G	A	999	0	1	1	0	1	1
1	267895994	C	G	999	NA	NA	1	NA	NA	NA
1	267895996	A	C	999	NA	NA	1	NA	NA	NA
1	267965608	T	C	67.6	NA	NA	1	NA	NA	NA
1	268917201	A	G	999	NA	0	1	1	0	NA
1	269023614	A	G	46.2	0	NA	1	0	NA	NA
1	269301093	T	G	999	1	1	NA	2	NA	2
1	269301095	A	T	999	1	1	NA	2	NA	2
1	269927010	C	T	999	1	1	1	0	1	1
1	269927019	A	G	999	1	1	1	0	1	1
1	269931762	T	C	184	1	1	0	0	NA	1
1	269933212	C	T	999	1	1	1	1	1	1
1	269933360	A	G	999	1	1	1	1	1	1
1	269933441	T	C	999	1	1	1	1	NA	1
1	269933453	C	T	81.8	0	0	0	1	0	1
1	269935889	T	A	999	0	1	0	NA	1	0
1	270424721	T	C	999	NA	2	NA	1	NA	NA
1	270602100	A	T	43.3	1	0	0	NA	NA	0
1	270961183	G	C	89.9	NA	1	NA	NA	0	1
1	271221765	A	G	104	NA	NA	1	NA	NA	1
1	271222053	A	G	195	1	1	1	NA	NA	NA
1	272841547	G	C	999	0	0	2	0	0	0
1	272938485	T	A	999	1	1	2	2	2	2
1	273094511	C	T	999	1	1	1	NA	1	1
1	273448346	G	T	113	1	1	NA	1	0	NA
1	273448347	C	G	118	1	1	NA	1	0	NA
1	273448475	G	T	999	1	0	1	0	0	1
1	273449392	A	T	72.2	1	0	0	0	0	0
1	273450096	A	C	999	1	1	1	2	1	1
1	273878354	T	C	53.3	0	1	0	NA	0	0
1	274732889	G	C	57.1	1	NA	0	NA	NA	NA
1	274737794	C	T	66.2	0	NA	1	NA	NA	0
1	274883933	T	C	67.2	0	NA	0	1	0	0
1	275224548	G	T	999	1	1	1	1	1	1
1	275224553	G	C	999	1	1	1	1	1	1
1	275383543	G	A	51.4	0	1	0	1	NA	0
1	276075012	A	T	162	1	0	NA	NA	NA	1
1	276075015	T	A	150	1	0	NA	NA	NA	1
1	276809958	A	C	81.5	NA	NA	NA	NA	1	NA
1	276809960	A	G	999	NA	NA	NA	NA	1	NA
1	276984460	C	G	137	0	NA	1	NA	NA	NA
1	276984461	A	T	131	0	NA	1	NA	NA	NA
1	276994370	C	G	128	NA	NA	NA	NA	1	0
1	278487807	A	G	999	NA	1	NA	NA	NA	NA
1	280191877	A	C	999	1	0	1	1	1	1
1	280683232	G	A	999	NA	NA	1	NA	NA	NA
1	280683309	C	T	999	NA	1	1	1	1	NA
1	280683345	C	G	53.1	0	0	0	NA	1	0
1	280683766	C	T	73.2	1	NA	0	NA	0	1
1	281644870	C	G	43.3	0	1	0	0	NA	NA
1	281648059	G	A	61.4	0	0	1	NA	0	NA
1	281909383	A	G	999	NA	1	1	1	NA	0
1	281910862	G	C	51.2	1	NA	0	NA	NA	NA
1	281952142	G	T	163	1	NA	1	NA	NA	NA
1	281952143	C	G	163	1	NA	1	NA	NA	NA
1	282680925	C	G	999	1	1	1	NA	0	0
1	282896879	G	A	109	NA	NA	NA	NA	NA	1
1	283063491	A	C	81	NA	1	1	1	NA	1
1	283072289	A	T	110	1	1	0	NA	NA	1
1	283086622	A	C	999	NA	NA	1	NA	NA	NA
1	283086623	T	A	999	NA	NA	1	1	NA	NA
1	283319572	T	G	139	NA	NA	1	NA	NA	NA
1	283319623	T	G	999	NA	NA	1	NA	NA	NA
1	283319625	A	G	999	NA	NA	1	NA	NA	NA
1	283737248	G	A	110	NA	1	NA	NA	NA	NA
1	284998035	T	C	999	NA	1	1	NA	1	NA
1	284998209	T	C	999	2	1	NA	NA	NA	1
1	284998949	G	A	999	1	NA	NA	NA	NA	NA
1	285000368	G	A	999	1	1	1	1	1	1
1	285000533	G	A	999	1	1	1	NA	1	1
1	285062988	T	G	65.5	1	NA	NA	NA	NA	NA
1	285172516	A	G	161	0	0	1	NA	1	1
1	285637685	C	A	79.2	NA	NA	NA	NA	1	NA
1	285637686	A	T	99.2	NA	NA	NA	NA	1	NA
1	285647219	A	G	110	1	0	1	1	1	0
1	285647279	C	T	999	1	NA	NA	NA	NA	NA
1	286358455	C	T	155	1	1	1	NA	NA	NA
1	286361111	G	T	66.8	NA	NA	1	NA	NA	NA
1	286361138	A	C	123	NA	NA	1	NA	NA	NA
1	286508638	C	A	999	1	NA	1	NA	NA	NA
1	286710884	A	T	111	NA	NA	1	NA	NA	NA
1	287290945	C	T	999	1	1	1	1	1	1
1	287290948	A	T	213	0	NA	0	1	1	1
1	287296522	C	T	187	1	1	1	NA	NA	1
1	287489993	T	G	88	NA	NA	1	NA	NA	NA
1	287721636	A	C	999	0	1	NA	1	0	1
1	287721637	G	T	999	0	1	NA	1	0	1
1	288079597	A	G	121	0	0	NA	0	1	1
1	288081975	A	G	111	0	0	0	1	0	1
1	288082059	G	A	999	1	0	1	1	0	1
1	288168504	A	G	40.2	1	0	0	0	0	0
1	288168602	T	C	176	1	1	1	0	0	1
1	288168617	G	A	137	1	1	NA	0	0	1
1	288168838	T	C	999	1	1	1	1	0	1
1	288170549	G	C	999	1	1	0	1	0	0
1	288186510	A	C	999	1	0	0	0	1	0
1	288186545	T	C	999	1	0	0	0	1	0
1	288188080	A	C	999	0	1	0	1	1	1
1	288188090	T	C	999	0	0	0	1	1	1
1	288188226	T	G	999	0	1	1	0	0	0
1	288210356	G	A	222	1	1	0	1	1	1
1	288264125	A	G	999	0	0	1	1	1	1
1	288265947	G	A	84.2	0	0	0	1	0	0
1	288268904	T	C	999	1	1	1	1	1	1
1	288268915	A	C	999	1	1	1	1	1	1
1	288858188	T	C	47.8	1	NA	0	NA	0	1
1	288928885	G	A	78.1	1	0	0	0	0	1
1	288928887	A	G	82.9	1	0	0	0	0	1
1	289271859	C	T	154	NA	NA	NA	1	NA	NA
1	289569306	A	C	57.8	1	NA	NA	NA	NA	NA
1	289842837	A	G	43.2	0	0	1	0	0	NA
1	290136988	G	A	999	1	1	2	1	NA	NA
1	290136990	A	G	999	1	1	2	1	2	2
1	290273848	T	G	58.2	0	0	0	0	NA	1
1	291255317	T	A	999	NA	2	2	2	NA	1
1	291255318	C	T	999	NA	2	2	2	NA	1
1	291666855	T	C	156	1	1	1	NA	NA	NA
1	292103063	C	G	999	0	0	0	2	2	2
1	292103101	C	T	999	0	0	0	2	2	2
1	292103369	C	G	999	0	0	0	2	2	2
1	292226350	G	T	999	0	0	0	2	2	2
1	292238665	C	T	999	0	0	0	2	2	2
1	292238839	T	C	999	0	0	0	2	2	2
1	292238845	T	C	999	0	0	0	2	2	2
1	292240396	G	A	999	0	0	0	2	2	NA
1	292276941	C	T	999	0	0	0	NA	2	NA
1	292278340	C	T	999	0	0	0	2	2	2
1	292278647	A	C	999	0	0	0	2	2	2
1	292278876	A	G	999	0	0	0	2	2	2
1	292279857	T	C	999	0	0	0	2	2	2
1	292280042	G	A	999	0	0	0	2	2	2
1	292280165	G	T	999	0	0	0	2	2	2
1	292280378	T	G	999	0	0	0	NA	2	NA
1	292280604	C	T	999	0	0	0	2	2	2
1	292336170	C	G	999	0	0	0	2	2	2
1	292347970	G	A	999	0	0	0	2	2	2
1	292348541	G	C	999	0	0	0	2	2	2
1	292348813	T	A	999	0	0	0	2	2	2
1	292350143	G	A	999	0	0	0	2	2	2
1	292353074	C	T	999	0	0	0	2	2	2
1	292353119	G	T	999	0	0	0	2	2	2
1	292353150	A	T	999	0	0	0	2	2	2
1	292353187	A	T	999	0	0	0	2	2	2
1	292353252	A	T	168	0	0	0	2	NA	NA
1	292353289	A	T	999	0	0	0	2	2	2
1	292517260	G	T	999	0	0	0	2	2	2
1	292517515	C	T	999	0	0	0	2	2	2
1	292517531	T	C	999	0	0	0	2	2	2
1	292517595	C	T	999	0	0	0	2	NA	NA
1	292517678	A	C	999	0	0	0	2	NA	NA
1	292517791	T	C	999	0	0	0	NA	NA	1
1	292517900	C	T	999	0	0	0	2	2	2
1	292517967	G	T	999	0	0	0	2	2	2
1	292529510	A	T	999	0	0	0	2	2	NA
1	292530492	G	A	999	0	0	0	2	2	2
1	292530558	G	A	999	0	0	0	2	2	2
1	292533757	A	T	999	0	0	0	2	2	2
1	292533773	A	G	999	0	0	0	2	2	2
1	292533904	C	T	999	0	0	0	2	2	NA
1	292707300	G	A	999	0	0	0	2	1	1
1	292880204	A	G	999	0	0	0	2	2	2
1	292880210	A	G	999	0	0	0	2	2	NA
1	292880222	A	G	999	0	0	0	2	NA	NA
1	292880358	C	T	999	0	0	0	2	2	2
1	292890314	G	A	999	0	0	0	2	2	2
1	292891383	T	C	371	NA	NA	0	NA	NA	2
1	292891406	A	G	336	NA	NA	0	NA	NA	2
1	292893847	A	G	999	0	0	0	2	2	2
1	292893863	C	G	999	0	0	0	2	2	2
1	292988956	T	G	999	0	0	0	2	2	2
1	292989088	G	A	999	0	0	0	2	2	2
1	292989272	C	T	999	0	0	0	2	2	2
1	292990020	C	T	999	0	0	0	2	2	2
1	292994404	C	T	999	0	0	0	2	2	2
1	292994669	G	A	999	0	0	0	2	2	2
1	292994852	A	G	999	0	0	0	2	2	2
1	292995115	C	A	999	NA	NA	0	NA	2	NA
1	292996180	A	G	999	0	0	NA	NA	2	NA
1	292996276	G	A	999	NA	0	NA	NA	2	NA
1	292997319	G	A	999	0	0	0	2	2	2
1	292997330	C	G	999	0	0	0	2	2	2
1	292997368	A	G	999	0	0	0	2	2	2
1	292997449	T	A	999	0	0	0	2	2	2
1	293009316	A	G	999	0	0	0	2	2	2
1	293009343	T	C	999	0	0	0	1	1	1
1	293009376	T	A	999	0	0	0	1	1	1
1	293010070	T	C	999	0	0	0	1	1	1
1	293010129	C	G	999	0	0	0	1	1	1
1	293010219	G	T	999	0	0	0	1	1	1
1	293010244	A	G	999	0	0	0	1	1	1
1	293010282	G	A	999	0	0	0	1	1	1
1	293010939	A	T	999	0	0	0	2	2	2
1	293012060	A	C	99.1	NA	NA	NA	NA	NA	1
1	293012105	C	T	999	NA	NA	NA	NA	1	1
1	293012192	A	G	223	NA	NA	0	NA	NA	1
1	293014470	C	T	150	NA	NA	NA	NA	NA	1
1	293014513	A	C	147	NA	NA	NA	NA	NA	1
1	293022275	T	C	999	0	0	0	1	1	1
1	293022386	A	G	999	0	0	0	1	1	1
1	293022479	T	C	999	0	0	0	1	1	1
1	293023855	C	T	999	0	0	0	1	1	1
1	293024424	T	C	170	NA	0	NA	NA	NA	1
1	293024430	A	G	272	NA	0	NA	NA	NA	1
1	293025228	C	T	268	NA	NA	NA	NA	NA	1
1	293025260	A	T	140	NA	NA	NA	NA	NA	1
1	293025333	A	G	999	0	0	0	1	1	1
1	293027006	T	C	999	0	0	0	1	1	1
1	293027144	A	G	999	0	0	0	1	1	1
1	293032466	G	A	999	0	0	0	1	1	1
1	293032542	C	G	149	0	0	0	NA	1	1
1	293032612	T	G	78.9	0	0	0	NA	NA	2
1	293033863	G	T	40.3	0	0	0	1	0	0
1	293033881	A	G	999	0	0	0	2	2	2
1	293034068	G	T	77	0	0	0	1	2	NA
1	293034124	G	C	139	0	0	0	1	2	2
1	293034193	G	C	999	0	0	0	2	2	2
1	293034367	G	C	999	0	0	0	2	2	1
1	293034687	T	C	131	0	0	0	NA	2	NA
1	293035034	T	A	265	0	0	0	2	2	2
1	293035060	A	G	197	0	0	0	2	2	2
1	293035126	C	T	999	0	0	0	2	2	2
1	293042094	T	G	72.3	1	NA	1	NA	NA	NA
1	293042580	T	G	999	0	0	0	2	2	2
1	293042590	A	C	999	0	0	0	2	2	2
1	293052843	T	C	999	0	0	0	2	NA	NA
1	293052952	C	G	999	0	0	0	2	NA	2
1	293052955	C	A	999	0	0	0	2	NA	2
1	293053072	T	C	999	0	0	0	2	2	2
1	293053117	G	A	999	0	0	0	2	2	NA
1	293053256	G	A	999	0	0	0	2	NA	2
1	293053374	C	T	999	0	0	0	2	2	2
1	293053488	A	T	999	0	0	0	2	2	2
1	293053502	G	A	999	0	0	0	2	2	2
1	293053585	G	C	999	0	0	0	2	2	2
1	293053940	A	G	999	0	0	0	2	2	2
1	293054371	T	C	999	0	0	0	NA	2	NA
1	293054381	G	A	999	0	0	0	NA	2	NA
1	293054564	A	G	999	0	0	0	NA	NA	2
1	293054821	T	G	999	0	0	0	2	2	2
1	293055239	T	C	999	0	0	0	2	2	2
1	293135413	A	T	78.5	NA	NA	1	NA	NA	NA
1	293137126	C	T	999	0	0	0	NA	2	NA
1	293137153	T	C	999	0	0	0	2	2	NA
1	293138028	A	G	999	0	0	0	2	2	2
1	293138094	G	A	999	0	0	0	2	2	2
1	293140891	T	C	999	0	0	0	2	2	2
1	293140923	C	T	999	0	0	0	2	2	2
1	293142116	T	G	999	0	0	0	2	2	2
1	293142343	G	T	999	0	0	0	2	2	2
1	293142637	C	A	999	0	0	0	NA	2	2
1	293142660	C	T	999	0	0	0	NA	2	2
1	293142736	C	T	999	0	0	0	NA	2	2
1	293142740	G	A	999	0	0	0	NA	2	2
1	293142877	T	C	999	0	0	0	NA	2	NA
1	293144430	C	T	999	0	0	0	NA	NA	2
1	293144475	G	A	999	0	0	0	2	NA	2
1	293144503	G	C	999	0	0	0	NA	NA	2
1	293144722	G	A	999	0	0	0	NA	NA	2
1	293145164	T	A	999	0	0	0	NA	2	2
1	293145815	C	T	999	0	0	0	2	2	2
1	293145983	A	C	999	0	0	0	2	2	2
1	293147380	A	G	999	0	0	0	2	2	2
1	293148290	A	G	999	0	0	0	2	2	2
1	293148368	G	A	999	0	0	0	2	2	2
1	293148432	A	C	999	0	0	0	2	2	2
1	293148954	C	G	999	0	0	0	2	2	2
1	293150193	T	C	999	0	0	0	2	2	2
1	293150525	G	A	999	0	0	0	2	2	2
1	293151079	G	T	999	0	0	0	2	2	2
1	293646100	T	A	999	1	2	1	2	1	1
1	295067563	A	T	48.5	1	1	0	0	1	0
1	295299615	T	C	147	NA	NA	NA	1	0	NA
1	295299617	A	G	147	NA	NA	NA	1	0	NA
1	295444491	T	A	42.2	0	1	0	NA	0	NA
1	295456156	T	G	999	NA	1	1	0	0	0
1	296007409	A	G	999	1	1	1	1	1	1
1	296007554	G	A	999	1	1	1	1	1	1
1	296008015	A	C	113	1	1	0	0	NA	NA
1	296165734	A	C	142	0	0	1	1	0	1
1	296165735	T	A	80.9	0	0	1	NA	0	1
1	296169661	G	C	999	NA	1	NA	NA	NA	NA
1	296169663	T	A	999	NA	1	NA	NA	NA	NA
1	296177929	C	G	999	NA	1	1	NA	NA	NA
1	296651321	G	A	176	NA	1	NA	NA	NA	NA
1	296651326	T	G	999	NA	1	NA	NA	NA	NA
1	296652320	C	T	43.4	NA	1	NA	NA	NA	NA
1	296658102	T	C	140	NA	0	NA	1	0	NA
1	296772219	G	A	85.3	NA	NA	NA	NA	NA	1
1	296772221	A	G	71.6	NA	NA	NA	NA	NA	1
1	296956518	T	G	999	NA	NA	1	NA	NA	NA
1	296956869	T	G	999	NA	2	1	NA	NA	2
1	297017732	T	C	53.9	1	NA	0	1	NA	NA
1	297801727	C	T	999	1	1	1	NA	NA	1
1	297801882	G	A	52.4	NA	NA	NA	NA	NA	1
1	297801937	G	T	999	NA	NA	NA	NA	NA	1
1	297801987	T	G	999	NA	1	NA	NA	NA	1
1	297912171	G	A	62.8	0	1	0	NA	0	0
1	298074995	C	T	104	0	1	0	NA	0	0
1	298777369	C	T	999	1	1	NA	NA	1	1
1	298785622	A	C	999	1	1	1	NA	1	1
1	299198756	C	G	89	NA	NA	NA	NA	NA	1
1	299565755	A	G	999	1	1	1	2	2	1
1	299613825	A	G	999	1	1	NA	NA	NA	NA
1	299613830	T	C	999	1	1	NA	NA	NA	NA
1	299641277	C	G	122	0	0	0	1	0	1
1	299641285	A	G	138	0	0	0	1	0	1
1	299641673	A	T	134	0	NA	0	1	0	0
1	299641720	A	G	999	1	1	1	1	1	1
1	299642117	A	G	999	1	1	1	1	NA	NA
1	299642214	G	T	999	0	1	NA	1	1	1
1	299680564	A	G	999	NA	1	NA	NA	NA	NA
1	299680579	A	C	53.2	NA	1	NA	NA	NA	NA
1	299681290	T	A	999	NA	NA	1	NA	NA	NA
1	300229799	A	G	999	1	1	NA	NA	NA	NA
1	300229801	C	A	58.5	0	1	NA	NA	NA	0
1	300636527	G	A	56.1	NA	1	NA	NA	1	1
1	300638030	C	A	40.5	0	0	0	NA	0	1
1	300642969	T	C	135	1	1	NA	NA	1	1
1	300643339	C	T	999	1	1	1	0	1	NA
10	308552	A	G	138	1	1	1	NA	1	NA
10	308553	C	A	138	1	1	1	NA	1	NA
10	1543149	C	T	115	NA	NA	1	NA	NA	NA
10	1719338	C	A	121	1	1	NA	0	0	1
10	2052031	T	A	999	1	1	1	1	1	1
10	2130203	G	A	999	0	1	1	0	0	0
10	2130484	G	A	999	0	1	0	0	0	0
10	2130497	C	T	128	0	1	0	0	0	0
10	2799893	A	T	58.3	0	1	0	0	NA	NA
10	3166499	T	A	999	1	1	1	1	1	1
10	3168133	A	G	45.2	0	0	0	NA	1	0
10	3280387	A	C	50.2	0	0	0	0	1	0
10	3282041	T	C	217	0	0	0	0	0	1
10	3282839	T	C	999	0	1	0	0	1	0
10	3369076	G	A	52.2	1	0	0	0	0	0
10	3571100	T	C	999	1	NA	NA	NA	NA	0
10	3571169	G	A	999	1	NA	NA	NA	NA	NA
10	3644014	C	G	60.4	2	NA	0	NA	NA	NA
10	3644602	C	T	135	1	0	0	NA	0	0
10	3647054	G	C	64.3	NA	NA	1	NA	NA	NA
10	3698675	A	G	999	NA	1	NA	NA	NA	NA
10	3700831	G	A	999	1	0	0	0	0	0
10	3700851	G	T	106	1	0	0	0	0	0
10	4089159	T	C	41	NA	1	NA	NA	NA	NA
10	4089205	A	G	999	NA	1	NA	NA	NA	NA
10	4183854	G	C	999	NA	1	NA	NA	NA	NA
10	4193003	A	G	102	NA	1	NA	NA	NA	NA
10	4193079	A	T	999	NA	1	NA	NA	NA	NA
10	4193115	T	C	999	NA	1	NA	NA	NA	NA
10	4194834	A	G	999	NA	1	NA	NA	NA	NA
10	4593329	C	T	95.3	NA	NA	NA	1	NA	NA
10	4594163	T	C	999	1	1	1	1	1	1
10	4594494	C	T	999	NA	1	NA	NA	NA	1
10	5524349	T	G	204	1	NA	NA	NA	NA	1
10	5524679	G	T	145	1	1	1	1	1	1
10	5741149	A	C	999	0	1	1	NA	NA	NA
10	5872026	T	A	149	NA	NA	NA	NA	NA	1
10	5875228	A	T	108	0	1	1	1	0	NA
10	6867159	A	G	999	1	NA	NA	NA	NA	NA
10	6867171	C	T	999	1	1	NA	NA	NA	NA
10	7250807	G	C	74.2	1	NA	NA	NA	NA	NA
10	7362407	A	G	999	1	1	1	NA	1	1
10	7362580	T	A	999	1	1	1	NA	1	1
10	7362816	A	C	999	1	1	1	NA	1	1
10	7362884	C	T	999	1	1	1	NA	1	1
10	7362979	C	T	999	1	1	1	NA	1	1
10	7362992	C	T	999	1	1	1	NA	1	1
10	7363198	G	A	999	1	1	1	NA	1	1
10	7363199	G	T	999	1	1	1	NA	1	1
10	7363442	A	C	64.6	NA	0	1	NA	0	1
10	7363527	G	A	999	1	1	1	NA	1	1
10	7408799	G	T	999	1	1	1	NA	1	1
10	7409093	C	T	999	1	1	1	NA	1	1
10	7409415	T	C	999	1	1	1	NA	1	1
10	7409442	C	T	999	1	1	1	NA	1	1
10	7409555	T	C	999	1	1	1	NA	1	1
10	7409572	A	G	999	1	1	1	NA	1	1
10	7409760	A	G	999	1	1	1	NA	1	1
10	7409795	C	T	999	1	1	1	NA	1	1
10	7409885	T	C	999	1	1	1	NA	1	1
10	7409909	T	G	999	1	1	1	NA	1	1
10	7410071	C	A	999	1	0	1	NA	0	0
10	8607189	A	C	80.9	0	1	0	0	1	1
10	8607190	A	C	127	0	1	0	1	1	1
10	8607192	A	C	43.9	0	0	0	1	1	1
10	8607193	A	C	61.9	0	0	0	1	1	1
10	8607195	G	C	999	1	1	1	1	1	1
10	8607196	G	C	999	1	1	1	NA	1	NA
10	9078699	C	G	999	1	1	1	1	1	1
10	9078717	T	C	999	1	1	1	1	1	1
10	9081037	T	C	999	1	NA	NA	NA	NA	NA
10	9081105	T	C	999	1	1	1	NA	NA	1
10	9081189	T	C	137	NA	NA	1	NA	NA	NA
10	9081551	T	C	105	1	NA	1	NA	NA	NA
10	9081555	T	C	120	1	NA	1	NA	NA	NA
10	9081668	C	T	999	1	0	1	NA	1	1
10	9142296	A	T	999	1	1	1	1	1	1
10	9142989	T	A	999	1	NA	NA	0	NA	0
10	9540219	G	A	999	2	1	1	1	1	1
10	9540221	A	G	999	NA	1	1	1	1	1
10	9752714	G	A	999	0	0	1	1	1	0
10	10615619	T	A	169	1	1	NA	0	0	1
10	10615887	C	G	999	NA	1	1	NA	NA	NA
10	10787042	C	T	46.2	0	0	0	1	0	0
10	10825474	T	C	999	0	1	0	0	1	1
10	10825502	G	C	40.8	0	0	0	0	1	NA
10	11602386	G	C	123	0	0	1	1	0	1
10	11602705	C	G	94.3	1	0	0	NA	NA	NA
10	11602709	G	T	108	1	0	0	NA	NA	NA
10	12923078	A	G	201	NA	NA	NA	NA	NA	1
10	13492175	G	C	59.6	NA	NA	NA	NA	1	NA
10	13555645	G	T	67.2	NA	NA	NA	1	NA	NA
10	14028072	A	G	999	1	1	0	1	1	1
10	14644015	G	T	58.3	0	NA	0	NA	1	NA
10	14644484	G	T	124	NA	NA	0	1	0	NA
10	14644938	A	C	138	1	NA	1	NA	NA	NA
10	14645095	G	C	999	1	NA	1	1	NA	NA
10	15549891	T	G	999	0	0	1	1	1	1
10	15800524	G	A	48.9	NA	1	1	0	NA	1
10	15859343	A	T	102	1	1	1	0	1	NA
10	15864649	A	G	95.8	1	NA	NA	NA	NA	NA
10	15873607	A	T	141	1	1	0	1	1	NA
10	15878157	A	G	164	1	1	NA	NA	1	NA
10	15882658	A	C	73.3	1	0	0	1	1	1
10	15889300	A	G	58.1	NA	NA	NA	NA	1	NA
10	16373215	C	A	999	NA	1	NA	1	1	1
10	18125940	G	C	147	NA	NA	NA	NA	1	NA
10	18125942	G	A	123	NA	NA	NA	NA	1	NA
10	18334409	C	T	999	1	2	1	1	1	NA
10	18672046	A	C	105	NA	0	1	1	0	NA
10	18672047	G	T	999	1	NA	1	1	NA	NA
10	19582456	T	A	999	1	1	1	1	1	1
10	19582519	G	A	999	1	1	1	1	1	1
10	19582870	T	A	999	0	1	0	1	1	0
10	20383417	T	G	999	0	1	1	1	1	1
10	20408005	A	G	60.9	0	0	1	1	1	0
10	21724202	C	T	999	1	1	1	1	0	1
10	21724223	C	A	999	1	1	1	1	1	1
10	21726567	T	A	999	1	1	1	1	1	1
10	21726696	T	C	999	1	1	1	1	0	1
10	21726798	T	G	999	1	1	1	1	1	1
10	21726801	C	A	999	1	NA	1	1	1	1
10	21726871	C	T	999	1	1	1	1	1	1
10	22877185	T	A	58.2	0	0	0	0	1	0
10	22973640	G	A	50.3	NA	0	1	0	NA	0
10	23927125	T	C	999	1	1	1	NA	1	1
10	24612053	A	G	999	NA	1	NA	NA	NA	NA
10	26766250	A	G	999	1	0	1	0	0	0
10	26767053	T	A	999	1	1	0	1	NA	NA
10	26767055	A	G	142	1	1	0	NA	NA	NA
10	26767246	G	A	999	1	1	1	1	1	0
10	26768416	G	C	71.8	NA	NA	NA	NA	1	NA
10	26768748	T	G	190	1	1	0	0	0	1
10	26768758	T	G	999	1	1	0	0	0	1
10	27829678	A	T	73.3	0	1	1	1	1	NA
10	27833843	A	G	106	0	1	1	1	0	1
10	28618562	A	G	999	NA	1	1	1	1	NA
10	28623405	A	T	124	NA	0	0	1	1	NA
10	29074796	C	T	999	NA	NA	NA	NA	1	NA
10	29226302	C	T	68.4	0	0	1	0	0	0
10	30195210	A	G	49.2	1	0	NA	NA	0	NA
10	30657570	T	C	66.2	0	0	0	0	1	0
10	31133708	C	T	999	NA	1	NA	NA	1	1
10	31133902	G	A	134	NA	1	NA	0	0	1
10	31134022	A	G	999	NA	1	NA	1	1	1
10	31134050	G	A	999	NA	1	NA	NA	1	1
10	33614837	G	C	999	NA	2	1	1	NA	NA
10	33614839	A	G	999	NA	2	1	1	NA	NA
10	33615447	G	C	129	0	1	1	1	0	NA
10	34101944	T	C	999	1	1	1	NA	1	NA
10	34104702	G	T	67.7	0	0	1	NA	NA	NA
10	34104705	A	C	70.6	0	0	1	NA	NA	NA
10	35583718	G	C	71	1	0	0	1	0	1
10	35584477	C	A	51.9	2	0	0	1	2	2
10	35586496	T	G	999	2	2	1	NA	2	NA
10	35586499	T	A	999	1	NA	NA	NA	NA	NA
10	36778662	T	C	97.5	NA	NA	NA	1	NA	NA
10	37524331	T	C	999	NA	1	1	NA	1	1
10	37646953	C	T	999	1	NA	NA	NA	NA	NA
10	37907443	A	T	52	NA	1	0	NA	NA	NA
10	38427080	A	T	67.6	NA	NA	1	NA	NA	NA
10	38954411	T	A	999	NA	1	1	NA	NA	NA
10	41319369	G	A	41.1	0	1	0	NA	NA	NA
10	42037836	G	T	112	NA	NA	1	NA	NA	NA
10	42337568	A	C	61.1	1	0	1	0	1	NA
10	42341734	A	G	113	1	1	1	1	1	1
10	42355054	A	C	114	1	1	1	1	1	NA
10	42357690	T	C	999	NA	1	1	1	NA	0
10	43811155	C	G	46.2	0	0	0	1	NA	0
10	45472125	T	C	62.1	1	0	0	NA	NA	NA
10	47273189	G	C	49	NA	1	NA	NA	NA	NA
10	47460935	T	C	999	NA	1	1	1	NA	1
10	47460943	T	G	150	0	0	0	0	1	0
10	47460944	A	G	142	0	0	0	0	1	0
10	47461026	G	C	73.2	0	0	0	0	0	1
10	47461028	A	T	46.2	0	0	0	0	0	1
10	47461112	A	G	999	NA	1	NA	2	NA	NA
10	47461871	A	C	999	NA	NA	NA	NA	1	NA
10	48352252	C	A	55.7	2	0	NA	NA	NA	NA
10	51460642	G	T	999	NA	NA	NA	NA	NA	1
10	51684757	T	A	77.3	0	NA	0	NA	0	1
10	55451975	T	C	999	1	0	1	1	NA	1
10	55451977	C	T	999	1	NA	1	NA	NA	NA
10	55453254	T	G	52.4	0	0	1	NA	NA	NA
10	55455583	G	A	999	1	1	1	NA	NA	1
10	55455658	C	T	999	1	1	1	NA	NA	1
10	55456204	C	T	243	1	1	1	NA	NA	1
10	55456237	T	C	999	1	1	1	NA	1	1
10	55456320	A	G	137	1	0	NA	NA	NA	1
10	55456492	C	T	999	1	1	1	NA	1	1
10	55981974	A	T	41.5	NA	0	0	NA	0	1
10	55984277	T	A	120	NA	0	0	2	1	1
10	55986139	A	G	999	NA	1	NA	1	1	1
10	59016554	G	A	78.9	0	0	1	NA	NA	NA
10	60081677	C	A	999	1	2	2	2	2	2
10	60081680	T	A	999	1	NA	2	NA	2	1
10	60149456	C	T	160	1	NA	NA	NA	NA	NA
10	63033599	C	T	45.9	0	0	1	NA	NA	NA
10	63233871	A	T	999	1	1	1	1	0	1
10	63618831	G	A	999	1	0	0	0	0	0
10	64259745	T	C	57.2	0	0	0	0	1	0
10	64484287	A	T	73.9	1	0	1	NA	0	NA
10	65097818	T	G	999	1	1	NA	NA	1	NA
10	65268107	T	C	999	NA	NA	1	NA	NA	1
10	65763026	A	G	999	1	1	1	NA	1	NA
10	65917296	A	T	72.8	NA	1	NA	NA	NA	0
10	66321165	C	T	63.6	1	NA	NA	NA	NA	NA
10	66546232	T	A	999	NA	NA	1	NA	NA	NA
10	66637649	A	G	48.6	1	0	1	0	1	1
10	67227506	C	T	999	NA	NA	1	NA	NA	NA
10	67254093	T	C	158	NA	NA	1	NA	NA	NA
10	67255610	A	G	999	1	1	1	1	NA	NA
10	67260452	A	T	46.4	0	1	1	1	0	0
10	67270218	G	C	87.9	NA	1	0	0	1	1
10	67270220	T	C	999	NA	1	1	1	1	1
10	67270221	C	G	999	NA	1	1	1	1	1
10	71469633	T	C	999	NA	NA	NA	NA	NA	1
10	71469635	A	C	999	NA	NA	NA	NA	NA	1
10	73130130	A	C	83.9	1	0	0	NA	NA	0
10	73212952	C	A	59.2	0	0	0	0	1	0
10	74204954	T	C	999	1	1	NA	1	1	1
10	74205565	G	A	999	1	1	1	1	1	1
10	74205596	G	A	129	1	0	0	NA	1	1
10	74205620	C	T	57.1	0	0	1	1	1	0
10	74205711	G	A	999	1	1	1	1	1	1
10	74205902	C	T	999	1	1	1	NA	1	1
10	75669397	C	A	93.3	NA	0	1	1	NA	1
10	76406791	C	T	135	NA	0	1	NA	1	1
10	76406994	A	C	61.5	0	0	NA	1	NA	1
10	76638506	C	G	95.9	NA	NA	1	NA	NA	NA
10	78322242	G	A	118	1	NA	1	NA	NA	NA
10	78323727	C	A	59.3	NA	1	NA	NA	NA	NA
10	78708367	A	G	999	NA	NA	NA	NA	1	NA
10	78713825	G	A	999	1	1	1	1	1	1
10	78714170	C	T	999	1	1	1	1	2	1
10	78714992	C	T	999	1	1	NA	NA	NA	NA
10	78715128	C	A	999	1	1	1	NA	1	1
10	78715259	T	C	999	1	1	1	NA	1	NA
10	78715484	G	A	113	1	1	NA	NA	1	NA
10	78715687	G	A	999	1	1	1	1	1	1
10	78715726	T	C	999	1	1	1	NA	1	1
10	78715809	T	G	103	0	NA	1	0	NA	0
10	78715810	A	T	103	0	0	1	0	NA	0
10	82042098	C	A	999	1	1	NA	1	1	NA
10	82163531	C	T	999	0	1	1	NA	0	1
10	82571899	T	C	999	NA	1	1	1	1	1
10	82576064	T	A	59.1	1	0	NA	0	1	NA
10	83456861	T	C	212	NA	0	1	0	1	1
10	84020250	T	C	64.2	0	0	0	1	NA	0
10	84606282	T	G	999	1	1	1	1	1	1
10	84606316	A	G	999	1	1	1	1	1	1
10	84606567	C	A	60.3	NA	0	NA	NA	NA	1
10	84606970	A	G	999	1	1	1	1	1	1
10	84898736	T	A	999	1	1	2	NA	1	NA
10	84904383	A	G	999	1	1	1	1	1	NA
10	86416673	T	A	999	1	1	1	1	1	1
10	86699672	G	C	999	NA	NA	1	NA	NA	NA
10	86699675	C	G	999	1	NA	1	NA	NA	1
10	88060399	T	A	86.8	1	NA	NA	NA	0	0
10	88064084	T	C	192	2	1	1	2	NA	1
10	88072879	T	C	999	NA	1	NA	1	1	1
10	88611162	A	T	43	0	0	1	0	1	0
10	88615366	C	T	999	0	1	1	1	0	0
10	89370424	G	A	65.2	0	0	0	1	0	0
10	89419230	G	T	59.2	0	0	1	0	0	0
10	89745135	C	T	66.6	1	0	0	0	0	0
10	90686724	G	A	71.9	NA	NA	NA	0	0	1
10	90764541	C	G	999	1	1	1	1	1	NA
10	90781765	T	A	96	NA	NA	1	NA	NA	NA
10	90781767	C	G	93	NA	NA	1	NA	NA	NA
10	92780966	A	C	103	0	1	NA	0	1	0
10	93477499	G	C	999	1	1	1	1	1	1
10	93477680	G	A	999	1	1	1	1	1	1
10	93477816	G	A	999	1	1	1	1	1	1
10	93477845	G	A	999	1	1	1	1	1	1
10	94696577	A	G	129	NA	1	NA	NA	NA	NA
10	95224574	T	C	53.6	0	1	0	NA	NA	NA
10	95224586	A	G	46.7	0	1	0	NA	NA	NA
10	95347955	C	T	999	1	1	1	1	1	1
10	95347963	A	G	999	1	1	1	1	1	1
10	95348266	A	G	999	1	1	1	1	1	1
10	95348320	T	C	999	1	1	1	1	1	1
10	95382389	C	T	58.2	0	0	1	0	0	0
10	95383406	T	G	93.9	0	0	1	NA	0	1
10	95383571	C	T	40.2	0	1	0	NA	0	0
10	95726986	A	G	57.1	NA	NA	NA	NA	1	NA
10	97194054	A	T	999	NA	1	1	NA	1	NA
10	97315270	T	A	47	0	0	0	NA	1	0
10	97315271	A	G	47	0	0	0	NA	1	0
10	98697857	A	G	169	0	1	0	0	0	1
10	98697889	T	C	999	0	1	0	1	0	1
10	98707403	A	T	48.2	0	1	0	0	NA	NA
10	99105523	T	C	999	NA	NA	1	NA	NA	NA
10	99366076	T	A	999	NA	1	2	NA	NA	NA
10	99557390	A	G	68.7	NA	NA	1	NA	NA	NA
10	99604325	T	G	81.3	1	0	1	NA	1	0
10	99791778	C	G	999	1	NA	NA	1	1	1
10	100480774	T	C	999	1	0	1	1	1	1
10	100480792	A	C	138	1	0	1	0	0	1
10	100480819	G	A	999	1	0	1	1	1	1
10	100480824	G	A	999	1	NA	1	1	1	1
10	100480990	T	C	999	1	1	1	1	1	1
10	100481007	G	A	159	1	1	1	1	NA	0
10	101732524	T	A	106	1	1	0	NA	NA	0
10	102488369	A	G	999	1	0	1	1	1	1
10	102489552	A	G	999	1	1	1	1	1	1
10	102490872	A	G	999	1	1	1	1	1	1
10	102499352	T	G	82.9	1	1	0	1	NA	NA
10	103424668	C	G	69.7	1	NA	1	NA	0	1
10	104489955	G	A	117	NA	1	NA	NA	NA	0
10	104618445	T	A	999	1	NA	NA	NA	NA	NA
10	105055711	T	C	999	1	0	1	1	0	0
10	105055713	G	C	123	NA	0	1	1	0	0
10	105058351	G	T	69.2	0	NA	0	1	0	0
10	107601572	A	T	43.8	NA	NA	1	NA	NA	NA
10	107605242	C	A	142	0	0	1	0	0	0
10	107766358	T	A	999	1	1	1	1	1	1
10	107766364	C	T	999	1	1	1	1	1	1
10	109798578	T	G	113	NA	NA	NA	NA	NA	1
10	109993264	T	C	999	NA	1	NA	1	NA	NA
10	109995482	G	A	88.2	0	0	1	0	0	0
10	109997439	T	G	999	0	1	NA	1	1	0
10	110306896	G	T	151	1	1	1	NA	0	NA
10	110925896	C	T	119	NA	NA	NA	NA	1	NA
10	111150489	G	T	999	1	1	1	1	NA	1
10	112039567	C	A	999	2	1	2	NA	NA	NA
10	112039732	A	G	999	NA	1	1	NA	NA	NA
10	112039770	C	A	999	1	1	1	NA	NA	NA
10	112040037	A	G	999	1	NA	2	NA	2	NA
10	112040602	A	G	999	1	2	2	NA	2	NA
10	112040615	G	A	999	1	2	2	NA	2	2
10	112040881	C	T	999	2	2	2	NA	1	2
10	112041271	C	A	999	1	NA	NA	NA	NA	NA
10	112041415	C	A	999	2	2	2	NA	1	2
10	112041805	C	G	999	2	2	NA	NA	1	2
10	112041821	A	C	999	2	NA	NA	NA	1	NA
10	112573089	T	G	73.3	0	1	0	0	NA	0
10	112573090	T	C	77.3	0	1	0	0	NA	0
10	112685659	A	G	59.2	0	0	0	1	0	0
10	113082441	A	G	190	1	1	0	1	1	1
10	113091446	T	C	999	NA	0	1	1	0	NA
10	113100202	T	C	999	1	1	1	1	NA	NA
10	113106479	T	G	58.4	1	NA	0	0	NA	1
10	117785704	A	G	999	1	1	1	0	NA	1
10	118507320	C	T	84.3	1	NA	NA	NA	NA	NA
10	119156903	T	C	999	2	1	2	NA	1	2
10	119156940	C	G	999	1	1	1	NA	1	1
10	119156946	G	A	999	1	1	1	NA	1	1
10	119481556	C	T	999	1	1	0	1	1	NA
10	119757574	G	A	999	1	1	1	NA	NA	NA
10	119822786	C	T	57.9	1	NA	1	0	0	1
10	120009055	A	G	40.9	NA	0	1	1	0	0
10	120280635	C	A	107	NA	NA	NA	NA	NA	1
10	120443371	A	G	999	2	1	NA	NA	2	2
10	120443745	T	C	999	2	1	1	NA	2	1
10	120443993	T	C	999	2	1	2	NA	1	1
10	120444173	T	C	999	2	1	1	1	1	1
10	120444755	G	T	999	NA	NA	1	NA	NA	1
10	120444926	T	C	999	NA	1	NA	NA	NA	NA
10	120445757	C	G	149	NA	NA	NA	NA	NA	1
10	120651601	G	A	999	1	1	1	1	0	1
10	120656395	T	C	999	1	1	1	NA	1	NA
10	120656480	A	C	109	1	0	0	0	1	0
10	120754939	A	T	188	1	0	0	2	1	1
10	120755106	G	T	85.3	NA	NA	NA	NA	NA	1
10	120782262	G	T	999	1	1	1	1	1	0
10	120782263	T	G	999	1	1	1	1	1	1
10	120825710	A	G	146	NA	NA	1	NA	NA	NA
10	120949473	A	C	171	2	1	1	2	NA	1
10	120949474	C	T	999	NA	1	1	2	1	1
10	121506169	A	G	57.5	1	NA	NA	NA	NA	NA
10	121752162	T	C	61	NA	NA	1	NA	NA	NA
10	122232408	T	C	41.2	NA	1	NA	NA	NA	NA
10	123106928	G	A	999	NA	NA	NA	NA	1	NA
10	123375131	T	C	999	NA	NA	1	NA	NA	NA
10	123811552	A	G	42.1	NA	NA	1	NA	NA	NA
10	123812898	G	T	999	NA	NA	NA	NA	1	NA
10	125109587	T	C	70.6	0	0	NA	1	1	1
10	126283369	C	T	59.5	0	1	NA	NA	NA	NA
10	126284734	T	C	82.6	1	NA	NA	NA	NA	NA
10	126285251	C	A	999	1	1	1	1	0	1
10	126350127	C	A	199	NA	NA	NA	NA	NA	1
10	126982962	A	C	999	1	1	1	1	0	0
10	126982966	C	G	999	1	1	1	1	0	0
10	127986807	C	G	68.1	1	1	NA	NA	0	1
10	127988085	A	C	999	1	1	1	NA	0	1
10	128026712	T	G	204	NA	NA	NA	NA	1	1
10	128844958	G	T	98.7	0	1	1	NA	NA	NA
10	129937079	G	A	54.8	0	1	0	NA	NA	0
10	129938646	G	A	999	1	1	NA	NA	1	0
10	130036936	T	G	999	2	2	1	NA	NA	NA
10	130036938	T	A	999	2	NA	1	NA	NA	NA
10	130308271	C	T	999	1	1	1	1	0	1
10	131241123	G	A	999	NA	1	NA	NA	NA	NA
10	131890008	C	T	49	1	0	1	0	NA	1
10	131890095	A	T	114	1	NA	1	1	NA	NA
10	131925163	A	G	42.7	NA	1	1	0	0	NA
10	131999095	G	T	999	NA	1	1	NA	NA	1
10	132000711	A	T	111	1	NA	1	1	1	NA
10	132000913	A	C	51.1	1	NA	NA	NA	NA	NA
10	132001079	C	T	43.3	NA	NA	1	NA	0	0
10	132003700	G	A	92	0	1	NA	0	0	0
10	132176661	C	G	999	1	1	1	NA	NA	NA
10	132536241	G	A	74.1	NA	1	1	NA	NA	NA
10	132612865	G	C	80.1	1	0	1	0	0	1
10	132631664	A	T	999	NA	2	2	1	2	1
10	132633967	T	A	63.1	1	1	0	1	0	0
10	132639023	T	C	999	NA	1	NA	NA	NA	NA
10	132644440	T	C	999	NA	0	1	1	1	1
10	132648596	T	G	999	NA	1	1	1	1	1
10	132651979	A	G	68.2	NA	NA	NA	NA	NA	1
10	133323031	T	C	67.3	1	0	0	NA	0	NA
10	134439672	A	G	999	1	1	1	1	1	1
10	134500828	G	A	999	1	1	1	1	1	1
10	134922364	G	T	64.2	0	0	0	0	NA	1
10	135284576	G	T	51.2	0	0	0	NA	1	0
10	137205649	G	A	211	0	0	1	1	0	1
10	137268955	C	G	999	NA	1	NA	NA	2	2
10	137634575	G	A	117	NA	1	1	NA	2	NA
10	137634760	G	C	71.9	0	0	1	1	0	0
10	137635143	T	C	999	2	2	1	1	1	NA
10	137635187	C	T	153	2	2	NA	1	1	0
10	137637460	T	C	999	NA	NA	0	NA	1	NA
10	137637462	A	G	999	NA	NA	0	NA	1	NA
10	137991269	G	A	999	NA	NA	1	NA	NA	NA
10	137991295	T	C	999	NA	NA	1	NA	NA	NA
10	138599855	T	G	40	1	0	1	NA	0	0
10	139506606	A	G	49.2	0	1	NA	0	0	0
10	140353139	A	G	45.3	0	0	1	NA	NA	NA
10	140354043	T	A	181	NA	NA	NA	NA	NA	1
10	140751632	C	T	999	1	NA	NA	NA	NA	NA
10	140934440	T	C	65.3	NA	NA	NA	1	NA	NA
10	140934446	T	G	70.3	NA	NA	NA	1	NA	NA
10	141710399	T	G	87.7	NA	NA	NA	1	NA	NA
10	141916458	C	T	999	1	1	1	1	1	1
10	141916491	T	C	999	1	1	1	1	1	1
10	141917552	C	T	999	1	1	1	1	1	1
10	141917567	T	A	999	1	1	1	1	1	1
10	141964497	C	A	62.4	0	0	1	NA	NA	NA
10	142333429	A	G	999	1	NA	1	NA	0	1
10	142333460	C	T	999	1	1	1	1	1	1
10	142333655	G	A	999	1	1	1	1	1	1
10	142333660	T	C	220	0	1	1	1	1	1
10	142333769	G	A	999	0	1	1	NA	0	0
10	142404736	T	G	999	0	0	0	2	NA	2
10	142404787	C	G	999	0	0	0	2	NA	2
10	142404821	G	A	999	0	0	0	NA	NA	2
10	142404868	G	A	999	0	0	0	2	2	2
10	142405078	T	C	999	0	0	0	2	2	2
10	142406010	G	A	999	0	0	0	2	2	2
10	142406047	C	A	999	0	0	0	2	2	2
10	142406156	T	C	999	0	0	0	2	2	2
10	142406219	C	T	999	0	0	0	2	2	2
10	142406266	T	G	999	0	0	0	2	2	2
10	142406331	A	G	999	0	0	0	2	2	2
10	142406442	C	G	999	0	0	0	NA	2	2
10	142406504	G	T	999	0	0	0	NA	2	2
10	142406629	C	T	999	0	0	0	NA	2	2
10	142406717	T	C	999	0	0	0	NA	2	2
10	142408127	T	G	999	0	0	0	NA	2	2
10	142408449	C	G	999	0	0	0	NA	2	NA
10	142408558	T	G	999	0	0	0	NA	2	2
10	142409109	C	A	999	0	0	0	2	2	2
10	142409149	G	C	999	0	0	0	2	2	2
10	142409217	G	A	999	0	0	0	2	NA	2
10	142409393	T	C	999	0	0	0	2	2	2
10	142409755	T	C	999	0	0	0	2	2	2
10	142409843	C	T	999	0	0	0	2	2	2
10	142409944	A	T	999	0	0	0	2	2	2
10	142410189	T	C	999	0	0	0	2	2	2
10	142410206	A	C	999	0	0	0	2	2	2
10	142410575	C	T	999	0	0	0	2	2	2
10	142411919	T	C	999	0	0	0	2	2	2
10	142411961	C	G	999	0	0	0	2	2	2
10	142431822	A	G	999	NA	0	NA	2	2	2
10	142431848	A	G	999	NA	0	NA	2	2	2
10	142431939	T	C	999	0	0	0	2	2	2
10	142432100	A	C	999	0	0	0	2	2	2
10	142432221	T	C	999	0	0	0	2	2	2
10	142432312	C	T	999	0	0	0	1	1	1
10	142432404	C	G	999	0	0	0	2	2	2
10	142432408	G	A	999	0	0	0	1	1	1
10	142432413	G	A	999	0	0	0	1	1	1
10	142432949	G	A	999	0	0	0	1	1	1
10	142432954	G	C	999	0	0	0	1	1	1
10	142433022	A	T	999	0	0	0	1	1	1
10	142433194	A	G	999	0	0	0	1	1	1
10	142433237	G	A	999	0	0	0	1	1	1
10	142433343	C	A	999	0	0	0	1	1	1
10	142433345	A	T	999	0	0	0	1	1	1
10	142433415	C	G	999	NA	NA	0	2	2	2
10	142433458	C	T	150	NA	NA	NA	1	1	1
10	142433622	T	C	999	0	0	0	1	1	1
10	142433682	G	A	999	0	0	0	1	1	1
10	142433691	T	C	999	0	0	0	1	1	1
10	142433714	A	T	999	NA	0	0	1	1	1
10	142433715	T	A	999	NA	0	0	1	1	1
10	142433727	A	G	999	NA	NA	NA	NA	1	1
10	142433811	C	T	999	NA	NA	NA	NA	1	1
10	142433820	C	T	230	NA	0	NA	NA	1	1
10	142433866	A	G	999	0	NA	NA	NA	NA	1
10	142433880	G	A	999	NA	NA	NA	1	1	1
10	142433893	G	A	999	NA	NA	NA	1	1	1
10	142434001	T	C	999	NA	NA	NA	NA	1	1
10	142434011	G	A	999	NA	NA	NA	NA	1	1
10	142434131	A	G	999	0	0	0	1	1	1
10	142434257	C	T	157	NA	NA	NA	NA	NA	1
10	142434335	G	A	999	0	0	0	1	1	1
10	142434422	A	C	999	0	0	0	1	1	1
10	142434450	C	T	999	0	0	0	1	1	1
10	142434476	A	G	385	0	0	0	1	1	1
10	142434508	C	T	999	0	NA	0	2	2	2
10	142434669	G	C	999	0	0	0	1	1	1
10	142434743	G	A	999	0	0	0	2	2	2
10	142435017	T	C	999	0	0	0	2	2	2
10	142435056	A	G	999	0	0	0	2	2	2
10	142435129	C	T	999	0	0	0	1	1	1
10	142435284	A	C	999	0	0	0	1	1	1
10	142435309	G	C	999	0	0	0	1	1	1
10	142435505	G	A	999	NA	NA	NA	NA	1	2
10	142435738	A	T	337	NA	NA	NA	NA	1	1
10	142435986	A	G	999	0	0	0	1	1	1
10	142436038	G	A	140	0	0	0	1	NA	1
10	142436170	C	A	999	0	0	0	1	1	1
10	142436369	A	C	999	NA	0	NA	NA	2	2
10	142436386	G	T	999	NA	0	NA	NA	1	2
10	142436537	A	G	999	0	0	0	NA	2	2
10	142436559	T	C	999	0	0	0	NA	1	1
10	142436596	C	G	132	NA	NA	0	NA	0	1
10	142436601	C	T	999	NA	NA	0	NA	2	2
10	142437375	A	G	270	NA	NA	NA	NA	NA	1
10	142437471	A	G	999	0	0	0	1	1	1
10	142437606	A	G	999	0	0	0	1	1	1
10	142437780	T	C	999	0	0	0	1	1	1
10	142438155	G	T	999	0	0	0	1	1	1
10	142438362	T	G	312	0	0	0	1	1	1
10	142438685	G	A	999	0	0	0	NA	1	1
10	142439106	C	T	999	NA	NA	NA	NA	1	1
10	142439418	T	C	999	NA	NA	NA	NA	1	NA
10	142439684	T	C	999	0	0	0	NA	1	1
10	142439687	T	C	999	0	0	0	NA	2	2
10	142439786	A	G	999	0	0	0	1	1	1
10	142439814	A	G	999	0	0	0	1	1	1
10	142439841	C	A	999	0	0	0	1	1	1
10	142439939	G	A	999	0	0	0	NA	1	1
10	142439956	G	A	999	0	0	NA	NA	2	2
10	142470023	T	C	47.8	0	0	0	1	0	1
10	142470128	A	G	68.3	0	0	0	1	NA	0
10	142470153	T	A	999	0	0	0	1	NA	2
10	142471979	A	T	999	0	0	0	1	1	1
10	142472067	A	T	999	0	0	0	1	1	1
10	142472229	T	G	112	0	0	0	0	1	1
10	142472367	G	A	999	0	0	0	1	1	1
10	142472396	G	C	999	0	0	0	1	1	1
10	142472420	G	A	999	0	0	0	1	1	1
10	142473278	G	A	999	0	0	0	2	2	2
10	142473307	A	T	999	0	0	0	1	1	1
10	142473383	G	A	126	NA	NA	0	NA	NA	1
10	142473572	T	C	999	0	0	0	2	2	1
10	142474043	G	A	170	0	0	0	NA	1	1
10	142474073	C	T	999	0	0	0	1	1	1
10	142474094	G	A	999	0	0	0	1	1	1
10	142474225	A	G	999	0	0	0	1	1	1
10	142474280	T	C	999	0	0	0	1	1	1
10	142474297	T	C	999	0	0	0	2	2	2
10	142474679	C	T	999	0	0	0	1	1	NA
10	142474728	A	G	999	0	0	0	2	2	2
10	142474809	G	A	999	0	0	0	1	1	1
10	142474968	T	C	999	0	0	0	1	1	1
10	142474969	T	C	999	0	0	0	1	1	1
10	142475096	G	A	999	0	0	0	1	1	1
10	142475139	A	G	999	0	0	0	1	1	1
10	142475181	C	T	999	0	0	0	1	1	1
10	142475184	T	C	999	0	0	0	1	1	1
10	142475425	G	C	999	0	0	0	1	1	1
10	142475438	C	T	999	0	0	0	1	1	NA
10	142475584	A	T	139	0	0	0	0	1	1
10	142475943	T	C	395	0	NA	NA	NA	NA	2
10	142475955	G	A	999	0	NA	NA	NA	NA	2
10	142476295	T	A	999	0	0	0	2	2	2
10	142476457	G	T	346	0	NA	NA	NA	NA	1
10	142476525	T	C	58.6	0	0	0	0	1	0
10	142477968	A	G	999	0	0	0	1	2	2
10	142478109	G	A	999	0	0	0	2	2	1
10	142478614	C	T	67.2	0	0	0	1	1	1
10	142478624	C	T	999	0	0	0	NA	1	1
10	142479026	G	A	77.1	0	0	0	NA	0	1
10	142479069	T	C	999	0	0	0	2	2	1
10	142482483	G	T	999	0	0	0	1	1	1
10	142482490	A	C	114	0	0	0	1	1	1
10	142482770	G	T	999	0	0	0	1	1	1
10	142482813	A	G	999	0	0	0	NA	2	2
10	142482870	A	G	999	0	0	0	2	2	2
10	142483622	T	C	999	0	0	0	NA	2	1
10	142483700	T	A	999	0	0	0	2	2	2
10	142505853	T	C	999	0	0	0	2	2	2
10	142506039	C	T	999	0	0	0	2	2	2
10	142506493	T	C	999	0	0	0	2	2	2
10	142506538	C	T	999	0	0	0	2	2	2
10	142508717	C	T	999	0	0	0	2	2	2
10	142508720	C	A	999	0	0	0	2	2	2
10	142508870	C	T	999	0	0	0	2	2	2
10	142589652	A	G	999	0	0	0	2	2	2
10	142589727	C	G	999	0	0	0	2	2	2
10	142589967	T	C	999	0	0	0	2	2	2
10	142590050	A	G	999	0	0	0	2	2	2
10	142590584	C	T	999	0	0	0	2	NA	NA
10	142595312	A	G	999	0	0	0	2	2	2
10	142596037	T	C	999	0	0	0	2	2	2
10	142596429	A	G	999	0	0	0	2	2	2
10	142596432	G	A	999	0	0	0	2	2	2
10	142596522	A	G	999	0	0	0	2	2	2
10	142596701	G	T	999	0	0	0	2	NA	NA
10	142597555	T	C	999	0	0	0	2	NA	NA
10	142597701	T	C	999	0	0	0	2	2	2
10	142597714	G	T	999	0	0	0	2	2	2
10	142597751	A	G	112	0	0	0	1	1	1
10	142597753	G	T	244	0	0	0	1	1	1
10	142597845	T	C	999	0	0	0	2	2	2
10	142598476	C	A	999	0	0	0	2	2	2
10	142598523	A	G	999	0	0	0	2	2	2
10	142598533	G	A	999	0	0	0	2	2	2
10	142598662	A	G	999	NA	NA	0	2	2	NA
10	142598714	T	C	999	0	0	0	2	2	2
10	142599865	A	G	999	0	0	0	2	2	2
10	142601231	C	T	999	0	0	0	2	2	2
10	142601247	T	C	999	0	0	0	2	2	2
10	142603972	C	A	999	0	0	0	2	2	2
10	142604029	C	T	999	0	0	0	2	2	2
10	142606817	A	T	999	0	0	0	2	2	2
10	142606985	A	G	999	0	0	0	2	2	2
10	142606996	C	G	999	0	0	0	2	2	2
10	142607070	C	A	999	0	0	0	2	2	2
10	142607153	T	C	999	0	0	0	NA	NA	2
10	142607190	G	A	999	0	0	0	2	2	2
10	142607306	T	C	999	0	0	0	2	2	2
10	142607344	G	A	999	0	0	0	2	2	2
10	142607545	C	T	999	0	0	0	2	2	2
10	142607765	G	A	999	0	0	0	2	2	2
10	142607789	T	G	999	0	0	0	NA	2	2
10	142607811	A	G	999	0	0	0	NA	2	NA
10	142608813	G	A	999	0	NA	NA	NA	NA	2
10	142609728	C	T	999	0	0	0	2	2	2
10	142610415	G	A	999	0	0	0	2	2	2
10	142611222	T	C	999	0	0	0	NA	2	2
10	142612510	A	G	999	0	0	0	NA	2	2
10	142612608	T	C	999	0	0	0	NA	2	2
10	142612638	G	A	999	0	0	0	NA	2	NA
10	142618589	C	A	999	0	0	0	1	1	1
10	142618620	C	T	999	0	0	0	1	1	1
10	142618655	A	C	999	0	0	0	1	1	1
10	142618699	T	C	999	0	0	0	1	1	1
10	142618711	T	C	999	0	0	0	1	1	1
10	142618745	T	C	999	0	0	0	2	2	2
10	142618820	A	C	999	0	0	0	2	2	2
10	142620025	C	T	43.5	NA	1	NA	NA	NA	NA
10	142783277	G	A	999	0	0	0	1	1	1
10	142784159	G	T	220	0	0	0	1	1	1
10	142827483	T	C	999	NA	NA	1	2	NA	NA
10	142827532	A	T	999	2	NA	1	NA	2	NA
10	142850903	T	C	999	0	0	0	2	NA	NA
10	142920698	A	G	999	0	0	0	2	2	2
10	142921276	G	C	999	0	0	0	2	2	2
10	142921280	A	G	999	0	0	0	2	2	2
10	142921364	G	T	999	0	0	0	2	2	2
10	142921390	T	C	999	0	0	0	2	2	2
10	142921522	T	A	999	0	0	0	2	2	2
10	142921561	T	C	999	0	0	0	2	2	2
10	142921592	T	G	999	0	0	0	2	2	2
10	142921659	C	T	999	0	0	0	2	2	2
10	142921749	G	A	999	0	0	0	2	2	2
10	142921774	T	G	999	0	0	0	2	2	2
10	142921912	G	A	999	0	0	0	2	2	2
10	142921949	A	G	999	0	0	0	2	2	2
10	142922040	G	A	999	0	0	0	2	2	2
10	142922164	C	T	999	0	0	0	2	2	2
10	142922222	A	G	999	0	0	0	2	2	2
10	142922483	T	C	999	0	0	0	2	2	2
10	142928414	G	A	999	0	0	0	2	2	2
10	142928649	G	A	189	2	2	NA	NA	NA	1
10	142928790	A	G	999	0	0	0	2	2	2
10	142929173	C	G	999	0	0	0	2	2	2
10	142965764	T	C	999	0	0	0	2	2	2
10	142965833	A	T	999	0	0	0	2	2	2
10	142965958	A	T	999	0	0	0	2	2	2
10	142966019	C	T	999	0	0	0	2	2	2
10	142966020	C	T	999	0	0	0	2	2	2
10	142966297	C	G	999	0	0	0	NA	NA	2
10	142968351	A	T	999	0	0	0	2	2	2
10	142968363	C	T	999	0	0	0	2	2	2
10	142968366	G	A	999	0	0	0	2	2	2
10	142968695	T	A	999	0	0	0	2	2	2
10	142968706	T	A	999	0	0	0	1	1	1
10	142968767	C	T	999	0	0	0	2	2	2
10	143058624	C	T	999	NA	NA	0	NA	2	2
10	143058871	T	C	999	0	0	0	2	2	2
10	143058883	T	A	999	0	0	0	2	2	2
10	143059012	G	A	999	0	0	0	2	2	2
10	143059021	G	T	999	0	0	0	2	2	2
10	143059167	G	A	999	0	0	0	2	2	2
10	143059171	G	A	999	0	0	0	2	2	2
10	143059237	C	T	999	0	0	0	NA	2	2
10	143059300	T	G	999	0	0	0	NA	2	2
10	143059379	T	G	999	0	NA	0	NA	2	2
10	143059815	T	C	999	0	0	0	2	2	2
10	143059827	G	A	999	0	0	0	NA	2	2
10	143059944	G	A	999	0	0	0	2	2	2
10	143061741	A	G	999	0	0	0	2	2	2
10	143062266	T	G	999	0	0	0	2	2	2
10	143062372	T	C	184	0	0	0	NA	NA	2
10	143062642	A	G	999	0	0	0	2	2	2
10	143062649	C	A	999	0	0	0	2	2	NA
10	143062782	T	C	999	0	0	0	2	2	2
10	143063063	C	T	999	0	0	0	2	2	2
10	143063100	A	C	999	0	0	0	2	2	2
10	143063115	T	C	999	0	0	0	2	2	2
10	143063299	T	C	999	0	0	0	2	2	2
10	143066484	C	T	999	0	0	0	2	2	2
10	143066848	T	C	388	0	0	0	NA	NA	2
10	143067044	C	T	999	0	0	0	2	2	2
10	143067192	T	A	999	0	0	0	2	2	2
10	143067258	G	C	999	0	0	0	2	2	2
10	143067277	G	A	999	0	0	0	2	2	2
10	143067452	G	T	999	0	0	0	2	2	2
10	143067474	T	A	999	0	0	0	2	2	2
10	143067507	A	G	999	0	0	0	NA	2	2
10	143067512	C	G	999	0	0	0	NA	2	2
10	143067615	G	A	999	0	0	0	2	NA	NA
10	143067854	C	T	999	0	0	0	2	2	2
10	143067933	A	T	999	0	0	0	2	NA	NA
10	143069631	A	G	999	1	0	1	2	NA	NA
10	143069651	T	C	999	1	1	1	2	2	2
10	143070017	G	A	999	1	NA	0	NA	NA	NA
10	143070042	A	G	999	1	1	1	NA	NA	NA
10	143070122	A	G	999	0	1	1	NA	NA	NA
10	143071978	G	A	999	0	0	0	2	2	2
10	143072084	T	A	999	0	0	0	2	2	2
10	143072129	C	A	999	0	0	0	2	2	2
10	143072305	C	A	999	0	0	0	2	2	2
10	143072341	C	T	999	0	0	0	2	2	2
10	143072416	A	G	999	0	0	0	2	2	2
10	143072434	C	A	999	0	0	0	2	2	2
10	143072471	C	T	999	0	0	0	2	2	2
10	143072570	A	G	999	0	0	0	2	2	2
10	143072591	T	C	999	0	0	0	2	2	2
10	143072592	G	A	999	0	0	0	2	2	2
10	143072695	T	C	999	0	0	0	2	2	2
10	143072781	C	G	999	0	0	0	2	2	2
10	143072970	G	A	999	0	0	0	2	2	2
10	143073512	G	A	999	0	0	0	2	2	2
10	143073530	A	G	999	0	0	0	2	2	2
10	143073578	G	A	999	0	0	0	2	2	2
10	143075919	A	G	999	0	0	0	2	2	2
10	143075925	T	C	999	0	0	0	2	2	2
10	143076123	C	T	999	0	0	0	2	2	2
10	143076173	T	C	999	0	0	0	2	2	2
10	143076329	C	T	999	0	0	0	2	2	2
10	143076422	G	T	172	1	NA	NA	NA	NA	NA
10	143079111	T	A	999	0	0	0	2	2	2
10	143079126	G	A	999	0	0	0	2	2	2
10	143079413	T	C	999	0	0	0	2	2	2
10	143079631	G	A	999	0	0	0	2	2	2
10	143081136	C	T	999	0	0	0	2	2	2
10	143081485	G	T	999	0	0	0	2	2	2
10	143081527	G	A	999	0	0	0	2	2	2
10	143081884	T	C	999	0	0	0	2	2	2
10	143081941	G	A	999	0	0	0	2	2	2
10	143083597	A	T	257	0	0	0	NA	1	1
10	143162724	A	C	999	0	0	0	2	2	2
10	143162744	C	T	999	0	0	0	2	2	2
10	143167323	A	G	60.6	NA	NA	1	NA	NA	NA
10	143257183	G	T	999	1	0	NA	1	0	0
10	143259046	T	G	42.2	0	0	0	NA	0	1
10	143388456	C	G	999	0	0	0	2	2	2
10	143388466	A	T	999	0	0	0	2	2	2
10	143390533	C	G	999	0	0	0	2	2	2
10	143394216	A	G	999	0	0	0	NA	2	2
10	143394219	C	A	999	0	0	0	NA	2	2
10	143394296	C	G	999	0	0	0	2	2	2
10	143394363	T	C	999	0	0	0	2	2	2
10	143394547	T	C	999	0	0	0	2	2	2
10	143394583	G	A	999	0	0	0	2	2	2
10	143394664	A	G	999	0	0	0	2	2	2
10	143407989	C	A	999	NA	0	0	2	NA	NA
10	143408086	T	C	999	0	0	NA	2	NA	NA
10	143422320	G	A	999	0	0	0	2	2	NA
10	143422366	G	A	999	NA	0	0	2	2	NA
10	143422615	A	G	999	0	0	0	2	2	NA
10	143422651	A	G	999	0	0	0	2	2	NA
10	143422853	A	G	999	NA	0	0	2	2	NA
10	143483092	C	A	999	0	0	0	2	NA	2
10	143483696	C	T	999	0	0	0	2	2	2
10	143488294	G	A	999	0	0	0	2	2	2
10	143491570	G	A	999	0	0	0	2	2	2
10	143491897	T	C	999	0	0	0	2	2	2
10	143492596	A	T	999	0	0	0	NA	2	2
10	143495507	C	A	999	0	0	0	NA	2	2
10	143496319	T	C	999	0	0	0	NA	2	2
10	143497927	G	A	999	0	0	0	NA	2	2
10	143501195	C	A	999	0	0	0	2	NA	NA
10	143501269	G	C	999	0	0	0	2	2	2
10	143501839	A	G	999	0	0	0	NA	2	2
10	143502522	C	T	999	0	0	0	2	2	2
10	143502566	G	C	999	0	0	0	2	2	2
10	143502695	G	A	999	0	0	0	NA	NA	2
10	143502758	C	T	999	0	0	0	2	NA	NA
10	143502943	T	G	999	0	0	0	2	2	2
10	143505040	T	C	999	0	0	0	2	2	2
10	143505094	T	C	999	0	0	0	2	2	2
10	143506910	T	C	999	0	0	0	2	2	2
10	143507203	C	T	999	0	0	0	2	2	2
10	143508513	T	C	71	0	0	0	NA	0	1
10	143512548	A	G	999	0	0	0	2	2	2
10	143531990	A	G	999	0	0	0	2	2	2
10	143535666	C	G	999	0	0	0	NA	2	2
10	143663216	T	G	999	0	0	0	2	2	2
10	143663319	C	T	999	0	0	0	2	2	2
10	143663324	G	A	999	0	0	0	2	2	2
10	143663626	T	C	999	0	0	0	2	2	2
10	143673863	C	G	999	0	0	0	2	2	2
10	143674085	C	A	999	0	0	0	2	2	2
[truncated: 5,883 more rows]
